# Supplementary material for: Pairs of Adjacent Conserved Noncoding Elements Separated by Conserved Genomic Distances Act as Cis-Regulatory Units
Source: Genome Biol Evol. 2018 Sep 3;10(9):2535–50. doi: 10.1093/gbe/evy196 (PMC6161761; doi:10.1093/gbe/evy196)
Supplement: Supplementary Data [file evy196_supp.zip]

Archive with 2 entries (2 files):
- LiLifei_SupplementaryMaterials.pdf
- TableS2.xlsx
