# Supplementary material for: Pairs of Adjacent Conserved Noncoding Elements Separated by Conserved Genomic Distances Act as Cis-Regulatory Units
Source: Genome Biol Evol. 2018 Sep 3;10(9):2535–50. doi: 10.1093/gbe/evy196 (PMC6161761; doi:10.1093/gbe/evy196)
Supplement: Supplementary Data [file evy196_supp.zip › TableS2.xlsx]

## Sheet: human_CNE-CNE_pairs
# Mammalian conserved CNE-CNE pairs in the human genome
CNE_1	CNE_2	nRDD value	nRDD group
chr9:128194665-128194905	chr9:128195926-128196321	-1.49199	1
chr22:16414793-16414938	chr22:16415379-16415624	-1.40055	1
chr3:50476778-50476879	chr3:50478678-50478944	-1.21556	1
chr13:62631317-62631711	chr13:62639131-62639409	-1.1891	1
chr1:113337554-113337731	chr1:113340546-113340732	-1.14119	1
chr6:134208617-134209058	chr6:134210126-134210297	-1.09546	1
chr17:32364178-32364386	chr17:32364908-32365565	-1.08104	1
chr7:1252488-1252702	chr7:1260040-1260184	-1.07532	1
chr1:97725463-97725879	chr1:97728284-97729034	-0.986084	1
chr20:57482397-57482549	chr20:57482924-57483117	-0.984515	1
chr16:62851021-62851262	chr16:62854255-62854999	-0.975416	1
chrX:99360771-99361265	chrX:99363617-99364009	-0.952792	1
chr4:1577779-1578376	chr4:1579250-1579586	-0.945299	1
chr3:181972696-181973322	chr3:181973777-181974586	-0.931833	1
chr4:1521439-1521780	chr4:1523075-1523504	-0.925511	1
chr16:26818096-26818450	chr16:26819820-26820177	-0.920982	1
chr2:237071358-237071863	chr2:237073866-237074447	-0.890969	1
chr15:76658747-76658948	chr15:76661105-76661516	-0.881718	1
chr10:134468122-134468410	chr10:134471350-134471980	-0.871486	1
chr8:33669793-33670434	chr8:33671313-33671502	-0.859322	1
chr6:50919984-50920528	chr6:50921267-50921711	-0.85688	1
chr19:32091249-32091488	chr19:32092797-32092986	-0.855939	1
chr8:106709421-106709807	chr8:106711226-106711708	-0.84689	1
chr16:52803293-52804091	chr16:52804597-52804868	-0.846512	1
chr3:50425377-50425790	chr3:50426613-50426948	-0.84481	1
chr9:11868604-11869032	chr9:11871390-11872127	-0.843486	1
chr19:31401618-31402128	chr19:31405879-31406278	-0.833807	1
chr11:8264194-8264539	chr11:8265795-8266250	-0.826947	1
chr16:61971709-61971966	chr16:61973287-61973668	-0.824273	1
chr3:147942065-147942972	chr3:147944857-147945190	-0.823699	1
chr6:133453299-133454070	chr6:133457723-133457978	-0.815461	1
chr4:67138828-67139326	chr4:67140097-67140549	-0.804296	1
chr13:73173262-73173790	chr13:73175853-73176428	-0.800432	1
chr11:8320164-8320395	chr11:8322178-8322712	-0.789186	1
chr4:175061926-175062487	chr4:175063059-175063378	-0.783346	1
chr18:38502393-38502936	chr18:38506609-38506955	-0.78042	1
chr7:1292731-1293086	chr7:1293716-1293839	-0.778662	1
chrX:127766616-127767038	chrX:127768240-127768652	-0.777685	1
chr9:135489443-135489736	chr9:135491274-135491404	-0.776121	1
chr4:80227780-80228380	chr4:80229273-80230123	-0.77436	1
chr3:193689767-193689874	chr3:193691896-193692317	-0.77436	1
chr7:132984373-132985063	chr7:132988687-132989302	-0.769854	1
chr7:133365786-133366125	chr7:133367923-133368250	-0.761403	1
chr1:7211917-7212210	chr1:7212907-7213294	-0.75766	1
chr9:13805570-13806123	chr9:13806780-13807133	-0.756871	1
chr1:7048364-7048644	chr1:7049315-7049677	-0.752526	1
chr17:26232453-26232857	chr17:26233704-26234291	-0.744408	1
chr11:42733260-42733677	chr11:42735044-42735421	-0.744209	1
chr19:30562000-30562118	chr19:30562219-30562898	-0.742622	1
chr8:65531546-65532114	chr8:65532924-65533242	-0.74004	1
chr3:148006674-148007593	chr3:148010116-148010595	-0.74004	1
chr8:92619522-92620108	chr8:92620258-92620913	-0.735464	1
chr16:61299784-61300219	chr16:61305569-61306281	-0.734269	1
chr9:120681838-120682342	chr9:120682494-120682815	-0.728485	1
chr7:1293716-1293839	chr7:1295459-1295560	-0.726487	1
chr2:67508253-67508648	chr2:67510745-67511390	-0.725087	1
chr9:138980755-138980954	chr9:138981590-138981900	-0.720884	1
chr1:72437622-72437951	chr1:72439662-72439793	-0.715067	1
chr15:96282988-96283380	chr15:96283835-96284075	-0.71346	1
chr14:98488060-98488628	chr14:98489503-98489749	-0.710645	1
chr8:96848996-96849314	chr8:96851021-96851654	-0.706819	1
chrX:98082309-98082846	chrX:98083723-98084383	-0.70561	1
chr1:46960070-46960196	chr1:46963275-46963715	-0.7044	1
chr19:32435674-32436246	chr19:32438774-32439115	-0.69915	1
chr4:1563682-1564215	chr4:1569724-1570011	-0.695914	1
chr8:22731721-22732474	chr8:22735210-22735327	-0.695914	1
chr1:177677588-177677877	chr1:177679628-177680210	-0.6947	1
chr13:56104007-56104246	chr13:56106865-56107243	-0.693079	1
chr13:66514742-66515324	chr13:66517867-66518334	-0.692674	1
chr5:4543124-4543352	chr5:4544440-4544606	-0.692066	1
chr1:37022930-37023197	chr1:37024371-37024573	-0.688821	1
chr14:98678787-98679272	chr14:98681519-98682296	-0.685369	1
chr6:9398414-9399072	chr6:9402042-9402597	-0.683539	1
chr3:18943933-18944170	chr3:18946625-18947000	-0.682929	1
chr6:133366209-133366571	chr6:133368309-133368596	-0.681912	1
chr16:79155649-79156259	chr16:79157630-79158277	-0.681301	1
chr18:35533875-35534169	chr18:35537291-35537674	-0.679265	1
chr1:44694915-44695389	chr1:44695617-44695973	-0.678043	1
chr4:19575066-19575492	chr4:19578816-19579161	-0.671513	1
chr5:116825291-116825574	chr5:116830054-116830416	-0.667424	1
chr9:133654571-133654836	chr9:133656371-133656589	-0.664763	1
chr10:107098768-107098987	chr10:107100394-107100653	-0.662714	1
chr3:137366100-137366455	chr3:137368789-137369251	-0.662304	1
chrX:98083723-98084383	chrX:98084499-98084769	-0.658406	1
chr18:52784667-52785528	chr18:52786322-52786536	-0.655735	1
chr1:107754172-107754728	chr1:107755681-107755984	-0.650799	1
chr4:151777817-151778097	chr4:151780669-151780987	-0.649975	1
chr20:42394534-42394873	chr20:42396845-42397103	-0.649151	1
chr5:145668376-145668929	chr5:145672865-145673503	-0.647503	1
chr18:22713634-22714105	chr18:22714274-22715164	-0.646678	1
chr10:77043428-77044062	chr10:77054584-77054911	-0.643996	1
chr3:134565641-134565862	chr3:134567164-134567461	-0.641312	1
chr3:49057570-49057844	chr3:49057954-49058534	-0.641312	1
chr4:1518345-1518498	chr4:1521439-1521780	-0.639659	1
chr10:119848081-119848485	chr10:119849176-119849515	-0.639245	1
chr15:95906126-95906389	chr15:95906986-95907259	-0.638625	1
chr1:2799590-2799871	chr1:2808775-2809176	-0.634694	1
chr10:131363527-131363634	chr10:131365827-131366321	-0.631586	1
chr20:39373715-39374239	chr20:39375559-39376352	-0.630964	1
chrX:98057434-98057810	chrX:98062526-98062889	-0.62972	1
chr1:84265172-84265770	chr1:84266023-84266323	-0.627645	1
chr13:105247290-105248233	chr13:105250051-105250634	-0.626399	1
chr9:10729214-10729640	chr9:10734787-10735208	-0.624529	1
chr10:90042298-90042777	chr10:90044114-90044427	-0.619954	1
chr7:155100831-155101277	chr7:155101641-155101944	-0.61808	1
chr9:132259072-132259347	chr9:132262637-132262881	-0.617663	1
chr12:42312000-42312487	chr12:42313228-42313939	-0.616205	1
chr5:164787843-164788420	chr5:164788765-164789174	-0.616205	1
chr14:29300370-29300704	chr14:29302097-29302602	-0.614746	1
chr16:7795250-7795518	chr16:7796659-7797377	-0.61099	1
chr2:67385299-67386235	chr2:67386942-67387299	-0.608693	1
chr3:83576913-83577441	chr3:83578011-83578171	-0.608275	1
chr16:7886816-7887779	chr16:7893327-7893786	-0.608066	1
chr5:163349948-163350340	chr5:163353839-163354196	-0.605348	1
chr13:53535974-53536273	chr13:53537788-53538338	-0.604511	1
chr4:1595174-1595694	chr4:1600271-1600702	-0.603047	1
chr18:75717832-75718077	chr18:75719005-75719178	-0.600115	1
chr5:163027061-163027590	chr5:163031129-163031436	-0.599905	1
chr3:137238245-137238986	chr3:137241639-137242223	-0.599905	1
chr10:76192830-76193319	chr10:76198740-76199439	-0.599276	1
chr16:51042582-51043070	chr16:51044560-51045021	-0.596341	1
chr5:157710371-157710900	chr5:157712453-157712989	-0.594662	1
chr1:10746256-10746536	chr1:10746637-10746966	-0.594032	1
chr10:119623995-119624277	chr10:119625437-119625692	-0.593612	1
chr1:88540222-88540518	chr1:88540786-88541505	-0.591722	1
chr3:99075559-99075965	chr3:99077427-99078274	-0.591512	1
chr15:98772198-98772483	chr15:98774392-98774706	-0.590461	1
chr5:91914801-91915185	chr5:91915707-91916090	-0.587307	1
chr10:103527333-103527628	chr10:103527916-103528251	-0.586886	1
chr1:10780621-10780823	chr1:10781172-10781639	-0.58457	1
chr8:35798862-35799075	chr8:35801112-35801527	-0.583938	1
chr10:131698087-131698605	chr10:131699355-131700170	-0.580356	1
chr7:31446775-31447071	chr7:31447894-31448730	-0.578246	1
chr22:27418880-27419859	chr22:27421475-27421630	-0.570641	1
chr3:79266046-79266490	chr3:79268560-79268970	-0.570218	1
chr4:151257872-151258179	chr4:151258666-151259317	-0.569371	1
chr8:35797712-35798265	chr8:35798862-35799075	-0.566196	1
chr8:99690198-99690465	chr8:99692157-99692804	-0.565137	1
chr14:99482347-99482607	chr14:99491171-99491418	-0.562381	1
chr3:17418274-17418607	chr3:17422121-17422554	-0.561745	1
chr13:55133726-55134210	chr13:55138033-55138292	-0.557076	1
chr8:144584571-144584934	chr8:144588501-144588849	-0.553463	1
chr1:37038969-37039143	chr1:37040100-37040309	-0.55325	1
chr6:112807609-112807906	chr6:112809471-112809717	-0.550698	1
chr1:217200780-217201007	chr1:217202340-217202622	-0.549208	1
chr14:97522726-97523092	chr14:97523974-97524342	-0.547717	1
chr1:201105789-201106061	chr1:201107378-201107524	-0.546439	1
chr4:1600271-1600702	chr4:1604153-1604334	-0.546439	1
chr4:1579814-1580043	chr4:1581599-1581952	-0.546226	1
chr10:78627680-78628192	chr10:78629340-78629895	-0.542388	1
chr3:50491920-50492180	chr3:50492746-50493309	-0.540254	1
chr10:76221563-76221899	chr10:76225825-76226638	-0.53876	1
chr6:136257036-136257581	chr6:136260054-136260744	-0.537265	1
chr20:42640471-42640895	chr20:42643892-42644660	-0.536837	1
chr17:67903280-67903761	chr17:67905005-67905336	-0.535128	1
chr10:102416127-102416521	chr10:102419168-102419658	-0.5347	1
chr2:103560017-103560880	chr2:103561803-103562731	-0.531705	1
chr10:114571579-114572337	chr10:114573018-114573756	-0.531705	1
chr6:127228571-127229517	chr6:127235499-127236356	-0.531491	1
chr18:38358601-38359245	chr18:38365632-38366126	-0.531063	1
chr10:130519321-130519921	chr10:130520117-130520720	-0.531063	1
chr13:71566249-71566877	chr13:71568309-71568760	-0.530421	1
chr4:1535399-1535980	chr4:1541171-1541535	-0.530421	1
chr11:15486629-15487178	chr11:15493548-15494375	-0.530421	1
chr6:71816055-71816383	chr6:71816997-71817232	-0.530207	1
chr9:135329265-135329802	chr9:135332659-135333176	-0.529137	1
chr2:200228568-200229448	chr2:200230103-200230779	-0.528708	1
chr5:51761451-51762255	chr5:51764807-51765215	-0.528708	1
chr11:31463646-31464034	chr11:31470347-31470994	-0.527852	1
chr4:23687199-23687459	chr4:23688063-23688614	-0.525709	1
chr16:89101705-89101909	chr16:89104895-89105012	-0.524851	1
chr16:78973925-78974378	chr16:78974815-78975638	-0.524208	1
chr10:77766265-77766589	chr10:77766719-77767286	-0.524208	1
chr20:61720107-61720233	chr20:61731520-61731669	-0.52335	1
chr2:213382272-213382717	chr2:213385779-213386063	-0.522707	1
chr9:129174237-129174615	chr9:129176253-129176552	-0.522063	1
chrX:126687428-126687529	chrX:126707042-126707261	-0.520346	1
chr19:32270051-32270326	chr19:32271737-32272325	-0.519487	1
chr15:97363530-97363852	chr15:97364585-97365170	-0.518843	1
chr1:169968489-169969483	chr1:169970231-169970845	-0.518413	1
chr19:31557111-31557807	chr19:31560777-31561315	-0.515835	1
chr3:17713247-17713540	chr3:17715870-17716148	-0.515835	1
chr3:176494376-176494851	chr3:176500198-176500428	-0.51433	1
chr12:24382096-24382332	chr12:24382619-24383415	-0.5139	1
chr1:98943838-98944248	chr1:98945248-98946212	-0.512394	1
chr11:44220073-44220396	chr11:44221558-44221946	-0.512394	1
chr16:8427704-8428459	chr16:8431558-8432313	-0.511749	1
chr3:188044000-188044352	chr3:188055799-188056045	-0.509596	1
chr11:115763331-115763651	chr11:115764708-115765169	-0.509381	1
chr2:104771797-104772162	chr2:104776181-104776527	-0.50852	1
chr1:209002944-209003123	chr1:209006674-209006803	-0.506365	1
chr3:146607451-146607893	chr3:146611631-146612217	-0.504857	1
chr9:10417801-10418282	chr9:10425592-10425894	-0.50421	1
chrX:97769055-97769470	chrX:97772267-97772569	-0.503563	1
chr16:49547267-49547423	chr16:49548458-49548704	-0.5027	1
chr4:1523075-1523504	chr4:1535399-1535980	-0.500542	1
chr8:60607377-60608355	chr8:60609854-60610393	-0.499247	1
chr8:37439441-37439615	chr8:37452041-37452423	-0.498167	1
chr1:79841200-79841495	chr1:79842972-79843291	-0.498167	1
chr5:167450026-167450740	chr5:167451210-167451794	-0.49298	1
chr1:71729871-71730088	chr1:71734264-71734842	-0.491683	1
chr2:7183886-7184322	chr2:7189764-7189974	-0.49125	1
chr14:99659457-99659892	chr14:99662253-99662632	-0.490384	1
chr14:99679715-99679877	chr14:99681491-99682196	-0.489952	1
chr2:144010327-144010869	chr2:144011493-144011857	-0.489519	1
chr5:91726356-91726736	chr5:91737245-91737470	-0.489302	1
chr14:97825740-97825904	chr14:97828260-97828631	-0.488653	1
chr3:71727584-71727990	chr3:71728509-71729206	-0.488436	1
chr3:17706973-17707483	chr3:17712117-17712724	-0.487787	1
chr15:70566897-70567052	chr15:70568554-70568770	-0.486487	1
chrX:98049473-98049964	chrX:98052369-98053192	-0.484537	1
chr3:147802457-147803415	chr3:147810610-147811141	-0.48432	1
chr17:6091388-6091525	chr17:6095259-6095564	-0.484103	1
chr2:233028874-233029250	chr2:233034402-233034804	-0.483886	1
chr6:44447842-44448301	chr6:44453700-44453925	-0.48367	1
chr15:76676389-76676572	chr15:76677094-76677290	-0.482586	1
chr13:73001844-73002717	chr13:73005988-73006909	-0.481501	1
chr10:78676772-78677384	chr10:78680581-78681500	-0.481067	1
chr10:8872018-8872393	chr10:8872959-8873251	-0.48085	1
chr3:136790991-136791586	chr3:136798529-136798965	-0.480199	1
chr10:8944926-8945311	chr10:8948234-8948522	-0.479765	1
chr4:111825897-111826321	chr4:111834566-111834964	-0.479548	1
chr6:9670368-9671322	chr6:9673261-9673438	-0.479548	1
chr2:63446071-63446599	chr2:63453582-63453740	-0.479114	1
chr7:25990426-25991093	chr7:25992010-25992577	-0.476943	1
chr9:128730709-128731095	chr9:128735375-128736073	-0.476075	1
chr7:25335082-25335422	chr7:25336794-25337435	-0.47564	1
chr7:148680815-148680950	chr7:148684227-148684373	-0.474336	1
chr20:42655584-42656006	chr20:42661429-42661870	-0.469335	1
chr2:176129200-176129662	chr2:176129773-176130108	-0.469118	1
chr4:181725780-181726158	chr4:181726688-181726937	-0.468247	1
chr9:139018426-139018862	chr9:139028141-139028273	-0.467377	1
chr6:127059824-127060553	chr6:127063781-127064396	-0.466288	1
chr1:82964754-82965079	chr1:82969407-82969826	-0.466288	1
chr2:60349202-60349551	chr2:60349971-60350197	-0.463892	1
chr19:32546478-32546779	chr19:32547685-32547899	-0.462367	1
chr18:39363619-39364206	chr18:39365463-39366401	-0.462149	1
chr11:119368792-119368974	chr11:119370010-119370472	-0.461713	1
chr17:68917714-68918102	chr17:68920557-68920832	-0.461495	1
chr6:100229187-100229469	chr6:100233847-100234587	-0.460623	1
chr12:67198623-67198818	chr12:67204574-67204929	-0.459969	1
chr20:21922423-21923075	chr20:21928092-21928925	-0.459969	1
chr8:100549741-100550177	chr8:100559619-100560236	-0.459751	1
chr8:33664818-33665435	chr8:33669793-33670434	-0.458878	1
chr3:128097830-128097980	chr3:128098144-128098458	-0.458224	1
chr4:1357187-1357715	chr4:1363243-1363565	-0.456478	1
chr10:131019502-131020265	chr10:131020718-131021349	-0.456041	1
chr4:59804578-59805104	chr4:59806449-59806972	-0.455386	1
chr18:38995767-38996595	chr18:38998641-38999295	-0.45495	1
chr19:32308895-32309737	chr19:32314273-32314801	-0.45495	1
chr12:130736089-130736404	chr12:130738826-130739127	-0.453858	1
chr5:93274240-93274562	chr5:93276776-93277335	-0.452984	1
chr1:37708738-37709241	chr1:37712462-37712684	-0.452766	1
chr16:49053008-49053391	chr16:49054858-49054989	-0.452547	1
chr1:217943154-217943430	chr1:217944127-217944742	-0.45211	1
chr5:132659440-132659804	chr5:132661640-132661943	-0.451892	1
chr2:174250957-174251686	chr2:174252131-174252500	-0.449269	1
chr3:81290605-81291282	chr3:81291954-81292443	-0.449269	1
chr18:49813092-49813866	chr18:49815695-49816222	-0.448613	1
chr6:57498052-57499047	chr6:57501814-57502175	-0.448613	1
chr7:114975742-114976050	chr7:114977828-114978379	-0.447519	1
chr14:98333085-98333225	chr14:98336123-98336358	-0.447082	1
chr12:111548211-111548629	chr12:111549994-111550299	-0.446644	1
chr18:13363511-13363823	chr18:13374957-13375175	-0.44555	1
chr4:182444849-182445259	chr4:182445638-182445928	-0.444456	1
chr8:55192272-55192960	chr8:55200660-55201207	-0.443581	1
chr15:76634625-76634803	chr15:76635360-76635862	-0.443143	1
chr1:200138671-200139000	chr1:200142405-200142970	-0.442705	1
chr10:130671439-130671829	chr10:130671955-130672574	-0.44161	1
chr6:143193151-143193583	chr6:143195090-143195295	-0.441391	1
chr3:54765896-54766302	chr3:54767164-54768022	-0.441172	1
chr20:6844457-6844783	chr20:6849568-6850227	-0.440953	1
chr18:36685114-36685495	chr18:36686932-36687286	-0.440733	1
chr2:236773696-236774204	chr2:236777244-236777526	-0.440514	1
chr18:36778965-36779614	chr18:36780750-36781412	-0.440295	1
chr10:102473403-102473742	chr10:102475494-102475998	-0.4392	1
chr12:24229061-24229485	chr12:24229949-24230882	-0.438323	1
chr16:8578607-8578805	chr16:8581122-8581447	-0.438323	1
chr16:54085556-54086331	chr16:54087556-54088266	-0.437885	1
chr1:76870799-76871146	chr1:76874150-76874416	-0.43613	1
chr19:31009230-31009440	chr19:31013350-31013933	-0.435472	1
chr2:177616060-177616569	chr2:177617111-177617312	-0.433937	1
chr1:82225817-82226404	chr1:82227359-82228017	-0.433278	1
chr10:80923632-80923877	chr10:80936884-80937133	-0.431742	1
chr9:74196021-74196586	chr9:74197745-74198081	-0.431303	1
chr3:8355311-8355610	chr3:8359284-8359489	-0.431083	1
chr10:73254867-73255133	chr10:73256911-73257196	-0.430864	1
chr18:53167547-53168094	chr18:53168348-53169061	-0.430205	1
chr1:200048354-200048992	chr1:200050586-200051191	-0.429107	1
chr1:217598430-217599087	chr1:217600025-217600291	-0.428887	1
chr4:118078057-118078180	chr4:118089241-118089470	-0.428448	1
chr18:38891500-38892433	chr18:38892912-38893051	-0.428448	1
chr1:218118409-218118768	chr1:218119752-218120140	-0.42713	1
chr18:26344552-26344947	chr18:26345780-26346098	-0.42691	1
chr19:31291382-31291629	chr19:31293983-31294412	-0.42691	1
chr18:37673972-37674319	chr18:37676255-37677204	-0.42669	1
chr10:2923649-2923938	chr10:2924787-2925069	-0.42669	1
chr1:73899373-73899692	chr1:73908733-73909179	-0.426031	1
chr18:39197448-39198203	chr18:39200033-39200252	-0.426031	1
chr19:32633276-32633833	chr19:32635183-32635474	-0.426031	1
chr1:82558265-82558853	chr1:82560282-82560754	-0.425811	1
chr2:199215828-199216544	chr2:199218273-199218597	-0.425811	1
chr16:49590567-49591289	chr16:49592642-49592779	-0.425371	1
chr7:5023300-5023412	chr7:5024531-5024711	-0.425371	1
chr6:44794441-44794696	chr6:44795395-44796266	-0.423832	1
chr11:93143976-93144268	chr11:93145541-93146215	-0.423612	1
chr4:145426157-145426677	chr4:145430614-145431485	-0.423392	1
chr10:134617852-134618266	chr10:134619527-134619906	-0.422952	1
chr1:10821584-10821810	chr1:10822338-10822539	-0.422512	1
chr10:103418618-103419034	chr10:103419928-103420443	-0.422292	1
chr7:15528973-15529396	chr7:15529841-15530380	-0.422292	1
chr3:70556653-70556966	chr3:70561348-70561813	-0.421632	1
chr5:23013176-23013548	chr5:23014521-23014740	-0.420972	1
chr1:83380686-83381128	chr1:83383849-83384090	-0.419652	1
chr10:77659674-77660283	chr10:77661029-77661608	-0.419431	1
chr15:61559352-61559563	chr15:61562431-61562638	-0.419211	1
chr8:93464089-93464837	chr8:93466962-93467800	-0.419211	1
chr20:38044692-38044949	chr20:38046426-38046772	-0.419211	1
chr6:135437842-135438136	chr6:135438570-135438925	-0.418551	1
chr1:97718635-97718932	chr1:97719942-97720431	-0.417009	1
chr10:77642321-77642896	chr10:77643227-77643782	-0.415247	1
chr1:82650735-82651260	chr1:82651413-82651766	-0.415027	1
chr1:216639683-216640094	chr1:216642280-216642542	-0.414806	1
chr10:87970397-87970632	chr10:87972441-87972653	-0.413925	1
chr1:38941093-38941334	chr1:38941768-38942597	-0.413925	1
chr3:28885557-28886408	chr3:28888679-28888884	-0.413704	1
chr5:145744785-145745091	chr5:145747986-145748555	-0.413264	1
chr6:156769999-156770410	chr6:156771019-156771313	-0.413264	1
chr13:71269376-71270188	chr13:71270742-71271481	-0.412602	1
chr16:78243965-78244296	chr16:78244502-78245054	-0.412382	1
chrX:127441206-127441386	chrX:127442908-127443258	-0.412382	1
chr9:81916019-81916876	chr9:81918193-81918398	-0.4115	1
chr7:157256886-157257230	chr7:157279350-157279806	-0.411279	1
chr4:147683261-147683542	chr4:147685308-147685504	-0.410177	1
chr1:38589290-38589659	chr1:38591896-38592123	-0.408632	1
chr16:51804665-51805154	chr16:51806186-51806411	-0.408632	1
chr5:87142584-87143180	chr5:87146177-87146612	-0.407088	1
chr10:130757038-130757524	chr10:130758104-130758584	-0.407088	1
chr5:1834624-1834908	chr5:1839824-1840099	-0.407088	1
chr3:83271927-83272341	chr3:83273151-83273623	-0.406867	1
chr1:72524368-72524731	chr1:72525696-72526379	-0.406867	1
chr1:7647532-7647693	chr1:7648929-7649123	-0.406425	1
chr3:18309718-18310153	chr3:18311101-18311972	-0.405542	1
chr14:99881292-99881431	chr14:99883292-99883982	-0.405542	1
chr2:223155181-223155893	chr2:223156588-223157296	-0.403334	1
chr10:66066626-66067197	chr10:66071386-66071847	-0.402892	1
chr18:72395544-72396028	chr18:72399495-72399990	-0.402671	1
chr12:42310173-42310875	chr12:42312000-42312487	-0.402671	1
chr4:174481538-174481838	chr4:174482199-174482735	-0.401787	1
chr3:70076798-70077074	chr3:70081159-70081527	-0.401787	1
chr3:73498150-73498854	chr3:73500235-73500697	-0.401566	1
chr11:46004565-46004775	chr11:46005857-46006099	-0.400903	1
chr11:105814893-105815297	chr11:105816015-105816470	-0.400682	1
chr18:22529502-22530361	chr18:22530900-22531209	-0.400019	1
chr5:89145720-89146208	chr5:89151245-89151966	-0.399798	1
chrX:85802884-85803188	chrX:85805957-85806485	-0.399577	1
chr20:39483667-39484095	chr20:39486355-39487052	-0.399356	1
chr3:168869980-168870858	chr3:168871506-168871946	-0.398914	1
chr2:67687227-67687912	chr2:67690947-67691262	-0.398472	1
chr1:208481946-208482214	chr1:208486100-208486261	-0.398472	1
chr1:177679628-177680210	chr1:177680873-177681091	-0.397145	1
chr2:66588702-66589495	chr2:66589645-66590389	-0.396924	1
chr20:38280492-38280786	chr20:38282914-38283455	-0.395596	1
chr2:157943857-157944459	chr2:157945341-157945943	-0.395154	1
chr3:81349599-81349966	chr3:81351904-81352207	-0.394269	1
chr12:89845721-89846118	chr12:89847448-89847658	-0.392941	1
chr10:102381302-102381658	chr10:102382480-102382726	-0.391834	1
chr10:77875229-77875760	chr10:77878555-77879157	-0.390948	1
chr12:85807033-85807329	chr12:85807708-85808033	-0.390505	1
chr1:63382547-63383263	chr1:63384196-63384920	-0.390283	1
chr13:104303595-104304214	chr13:104308483-104308997	-0.390283	1
chr7:1380193-1380369	chr7:1381535-1381651	-0.390062	1
chr2:164785333-164785678	chr2:164786640-164786969	-0.389397	1
chr4:151738924-151739677	chr4:151742790-151743193	-0.388068	1
chr1:44726744-44727455	chr1:44729706-44730618	-0.387182	1
chr3:169105542-169106307	chr3:169107049-169107761	-0.38696	1
chr5:168467205-168467925	chr5:168469302-168469584	-0.38696	1
chr10:77585019-77585879	chr10:77586504-77586978	-0.386738	1
chr10:80125790-80125966	chr10:80131061-80131514	-0.386295	1
chr18:38250463-38251187	chr18:38252231-38252538	-0.383191	1
chr1:88583177-88583538	chr1:88583890-88584457	-0.383191	1
chr11:131431019-131431346	chr11:131431981-131432366	-0.382969	1
chr9:129400726-129401220	chr9:129401761-129402365	-0.382969	1
chr14:76539983-76540527	chr14:76541720-76542238	-0.382969	1
chr7:152719708-152720001	chr7:152737929-152738197	-0.382525	1
chr1:38707875-38708318	chr1:38710077-38710679	-0.382082	1
chr1:2833563-2833931	chr1:2836607-2836796	-0.381638	1
chr20:39472853-39473546	chr20:39476644-39477603	-0.381638	1
chr2:171430782-171431133	chr2:171434236-171434461	-0.380972	1
chr17:27339643-27339817	chr17:27341558-27341919	-0.38075	1
chr9:24108901-24109445	chr9:24114195-24114433	-0.380306	1
chr19:29711364-29711593	chr19:29716084-29716352	-0.380306	1
chr1:7576235-7576428	chr1:7590325-7590544	-0.378753	1
chr1:77041525-77042345	chr1:77043023-77043247	-0.377643	1
chr3:4790333-4790558	chr3:4792016-4792500	-0.376754	1
chr16:55403900-55404164	chr16:55405118-55405622	-0.376754	1
chr15:67796020-67796271	chr15:67796697-67797126	-0.376754	1
chr4:172952862-172953071	chr4:172956650-172957054	-0.37631	1
chr5:116531447-116531861	chr5:116536581-116537113	-0.376088	1
chr5:163114329-163115260	chr5:163116602-163117009	-0.376088	1
chr12:111659623-111660164	chr12:111664186-111664819	-0.374311	1
chr1:82762979-82763798	chr1:82765383-82765916	-0.373422	1
chr1:87990309-87991048	chr1:87991173-87991682	-0.3732	1
chr8:100218417-100219016	chr8:100236127-100236690	-0.371866	1
chrX:148535498-148536128	chrX:148538053-148538989	-0.371199	1
chr14:83292918-83293238	chr14:83294832-83295417	-0.371199	1
chr4:1579250-1579586	chr4:1579814-1580043	-0.370977	1
chr14:29694482-29695466	chr14:29699541-29700123	-0.370754	1
chr3:157696069-157696757	chr3:157700222-157700466	-0.370532	1
chr1:204616342-204616620	chr1:204619272-204619492	-0.370087	1
chr1:87978977-87979674	chr1:87981589-87982413	-0.368753	1
chr3:59465381-59465700	chr3:59468677-59469019	-0.36853	1
chr3:95049972-95050165	chr3:95062729-95062855	-0.36853	1
chr7:98854927-98855068	chr7:98855741-98856014	-0.368086	1
chr7:21866520-21867015	chr7:21868464-21868668	-0.367418	1
chr14:97828260-97828631	chr14:97832247-97832568	-0.364302	1
chr17:60368198-60368347	chr17:60369067-60369410	-0.363634	1
chr10:107023571-107023946	chr10:107024329-107025000	-0.362744	1
chr2:145465409-145465751	chr2:145466173-145466665	-0.362298	1
chr18:45033172-45034039	chr18:45037427-45038187	-0.361853	1
chr11:31117764-31118273	chr11:31119710-31120448	-0.36163	1
chr15:67794094-67794575	chr15:67796020-67796271	-0.361408	1
chr3:128113195-128113509	chr3:128118061-128118387	-0.360962	1
chr7:114984681-114985168	chr7:114986514-114987156	-0.360739	1
chr15:60003340-60003967	chr15:60014550-60015118	-0.360294	1
chr15:61935916-61936283	chr15:61939371-61939994	-0.359848	1
chr16:49506639-49507060	chr16:49508884-49509012	-0.35918	1
chr18:52807010-52807398	chr18:52808558-52808961	-0.358065	1
chr18:37135695-37136603	chr18:37138315-37138845	-0.357843	1
chr1:7425305-7425525	chr1:7427081-7427484	-0.35762	1
chr3:54358194-54358559	chr3:54359874-54360423	-0.357174	1
chr8:78314341-78314801	chr8:78316157-78316596	-0.356728	1
chr17:35287400-35288392	chr17:35289175-35289510	-0.356728	1
chr6:84988163-84988776	chr6:84992199-84992784	-0.356505	1
chr5:51284403-51284802	chr5:51286460-51287035	-0.356505	1
chr1:83278853-83279420	chr1:83288519-83289328	-0.356059	1
chr7:1462424-1462761	chr7:1468059-1468246	-0.356059	1
chr6:51164184-51164812	chr6:51167325-51168059	-0.356059	1
chr16:8533310-8533869	chr16:8539016-8539469	-0.35539	1
chr15:97252050-97252751	chr15:97254923-97255742	-0.354944	1
chr10:114245067-114245608	chr10:114249166-114249547	-0.354944	1
chr5:91887944-91888924	chr5:91889055-91889324	-0.352714	1
chr1:96473692-96474426	chr1:96475467-96475974	-0.352714	1
chr1:2792669-2792919	chr1:2799590-2799871	-0.352044	1
chr5:91698047-91698325	chr5:91700460-91701248	-0.351598	1
chr4:174443305-174443665	chr4:174445148-174445449	-0.351375	1
chr1:88580836-88581623	chr1:88583177-88583538	-0.350705	1
chr14:99691823-99692224	chr14:99692872-99693437	-0.350705	1
chr9:79736615-79737513	chr9:79740642-79740953	-0.350259	1
chr8:37082165-37082750	chr8:37082970-37083422	-0.349813	1
chr18:36898417-36899253	chr18:36901625-36902390	-0.349589	1
chr14:76536251-76536611	chr14:76539983-76540527	-0.349366	1
chr8:83157634-83157870	chr8:83158551-83158860	-0.347357	1
chr15:70261915-70262290	chr15:70264188-70264372	-0.346463	1
chr4:1355397-1355976	chr4:1357187-1357715	-0.346463	1
chr8:93485884-93486219	chr8:93487228-93487649	-0.346463	1
chr2:66010920-66011304	chr2:66013065-66013948	-0.346017	1
chr5:123390258-123390932	chr5:123392652-123393166	-0.34557	1
chr1:224622397-224622607	chr1:224623848-224624072	-0.345347	1
chr6:99351011-99351399	chr6:99352420-99353047	-0.345347	1
chr10:54427838-54428131	chr10:54436868-54437139	-0.345123	1
chr5:156100577-156101173	chr5:156105571-156105738	-0.3449	1
chr19:31154382-31155271	chr19:31164706-31164981	-0.3449	1
chr17:58909321-58910008	chr17:58916906-58917431	-0.344676	1
chr13:56106865-56107243	chr13:56107692-56107973	-0.34423	1
chr8:117170946-117171311	chr8:117172056-117172487	-0.34423	1
chr18:8107246-8107513	chr18:8108585-8108918	-0.34423	1
chr11:132774159-132774573	chr11:132776023-132776352	-0.343559	1
chr10:78727539-78728462	chr10:78729120-78729618	-0.342665	1
chr19:31344690-31345034	chr19:31346831-31347408	-0.341771	1
chr4:24949362-24949771	chr4:24952860-24953282	-0.340653	1
chr9:81643519-81644286	chr9:81646863-81647710	-0.340653	1
chr2:29982631-29983026	chr2:29984683-29985390	-0.34043	1
chr19:31013350-31013933	chr19:31014996-31015723	-0.340206	1
chr10:130337717-130338690	chr10:130338999-130339855	-0.339983	1
chr2:204976237-204976756	chr2:204977139-204977473	-0.339983	1
chr4:153088476-153088740	chr4:153091031-153091484	-0.339535	1
chr10:77438223-77438583	chr10:77440733-77441105	-0.339088	1
chr1:218024583-218025354	chr1:218030556-218030882	-0.339088	1
chr3:168594243-168594744	chr3:168600474-168601077	-0.338864	1
chr10:77809424-77810363	chr10:77810782-77811381	-0.338194	1
chr3:85584196-85584973	chr3:85585921-85586228	-0.33797	1
chr11:117580901-117581025	chr11:117582372-117582935	-0.337522	1
chr1:80992758-80993105	chr1:80999471-81000000	-0.337522	1
chr11:132561818-132562071	chr11:132562808-132563114	-0.337299	1
chr8:92637019-92637404	chr8:92639047-92639442	-0.336851	1
chr15:96276125-96276533	chr15:96277179-96277425	-0.336851	1
chr20:21563993-21564269	chr20:21564639-21564989	-0.336404	1
chr2:60119510-60119847	chr2:60121334-60121804	-0.33618	1
chr19:31890854-31891074	chr19:31894060-31894969	-0.334837	1
chrY:547985-548158	chrY:548557-548987	-0.334837	1
chr20:62808200-62808770	chr20:62820598-62820795	-0.334614	1
chr18:23257614-23258023	chr18:23259107-23259941	-0.334614	1
chr1:10767197-10767611	chr1:10769263-10769653	-0.333494	1
chr2:176651030-176651875	chr2:176653399-176654293	-0.333047	1
chr8:25819812-25820576	chr8:25821106-25821607	-0.332151	1
chr14:99318555-99318790	chr14:99322631-99323166	-0.331703	1
chr19:31507442-31507733	chr19:31509596-31510087	-0.331703	1
chr6:9284002-9284231	chr6:9286887-9287123	-0.331479	1
chr18:13447372-13448096	chr18:13453815-13453977	-0.331479	1
chr12:109746919-109747159	chr12:109754344-109754600	-0.331479	1
chr18:44951946-44952291	chr18:44954256-44954956	-0.331255	1
chrX:139614378-139615002	chrX:139620675-139621119	-0.330136	1
chr1:216391895-216392241	chr1:216392409-216393211	-0.330136	1
chr19:31697930-31698344	chr19:31701643-31702123	-0.329912	1
chr12:66349321-66350181	chr12:66352212-66352366	-0.329688	1
chr7:1286528-1286703	chr7:1287580-1287849	-0.328343	1
chr11:8354544-8355316	chr11:8358411-8358967	-0.328343	1
chr3:17665820-17666146	chr3:17666620-17667210	-0.328119	1
chr7:16041812-16042531	chr7:16043516-16044015	-0.327447	1
chr9:37921430-37921675	chr9:37924063-37924476	-0.327447	1
chr8:77984927-77985429	chr8:77985960-77986501	-0.327447	1
chr5:2637756-2637930	chr5:2643253-2643591	-0.327223	1
chr14:37714020-37714868	chr14:37715728-37716522	-0.326999	1
chr6:8871594-8871855	chr6:8874907-8875543	-0.326327	1
chr1:197692248-197692782	chr1:197702552-197703029	-0.326103	1
chr10:80135663-80135958	chr10:80140286-80140647	-0.325878	1
chr19:29091585-29091733	chr19:29096391-29096701	-0.325878	1
chr14:99240445-99240787	chr14:99242814-99243120	-0.325878	1
chr8:22632845-22633462	chr8:22635206-22635365	-0.32543	1
chr2:143323100-143323445	chr2:143325948-143326186	-0.324758	1
chr12:24227268-24227635	chr12:24229061-24229485	-0.324758	1
chr9:16801872-16802514	chr9:16803201-16804054	-0.324085	1
chr13:59190583-59191017	chr13:59191307-59191728	-0.323412	1
chr18:26328494-26329071	chr18:26339099-26339473	-0.32274	1
chr15:57463630-57464011	chr15:57471780-57472377	-0.322515	1
chr5:93611339-93612023	chr5:93616405-93616578	-0.322515	1
chr17:79431127-79431395	chr17:79433178-79433357	-0.322291	1
chr1:25392661-25393048	chr1:25393873-25394366	-0.322067	1
chr5:2369822-2370124	chr5:2388058-2388162	-0.321618	1
chr11:128693834-128694427	chr11:128705842-128706220	-0.321394	1
chr5:92142193-92143141	chr5:92143747-92144107	-0.321394	1
chr11:132084640-132084957	chr11:132087803-132088107	-0.320945	1
chr6:50119337-50119610	chr6:50119737-50120265	-0.320272	1
chr3:70949330-70949570	chr3:70955450-70955802	-0.320048	1
chr16:8454453-8454774	chr16:8458875-8459501	-0.319823	1
chr11:12864940-12865588	chr11:12866037-12866489	-0.319375	1
chr9:81744664-81745291	chr9:81746425-81746906	-0.319375	1
chr10:102466670-102467195	chr10:102467919-102468172	-0.319375	1
chr10:119644487-119645142	chr10:119648804-119649375	-0.318028	1
chr1:63406794-63407553	chr1:63408705-63409328	-0.317579	1
chr10:6797990-6798271	chr10:6805011-6805374	-0.317355	1
chr1:39254877-39255461	chr1:39256909-39257153	-0.31713	1
chr11:15321740-15322739	chr11:15324977-15325338	-0.316008	1
chr19:31600786-31601070	chr19:31603503-31603736	-0.315334	1
chr12:24504424-24504928	chr12:24509152-24509557	-0.315334	1
chr8:37335379-37335499	chr8:37336839-37337308	-0.314661	1
chr10:102472302-102472738	chr10:102473403-102473742	-0.314436	1
chr3:168866487-168867332	chr3:168868107-168868369	-0.313538	1
chr16:88524817-88525043	chr16:88531125-88531458	-0.313313	1
chr10:102415063-102415645	chr10:102416127-102416521	-0.312864	1
chr18:39100146-39100806	chr18:39102982-39103339	-0.312864	1
chr10:78518333-78519110	chr10:78526467-78526845	-0.312864	1
chr1:7340682-7341062	chr1:7341570-7341795	-0.312639	1
chr15:60330230-60330476	chr15:60333785-60334382	-0.312415	1
chr14:54349363-54349825	chr14:54351694-54352239	-0.311965	1
chr7:26415697-26416063	chr7:26417606-26418206	-0.311741	1
chr7:1679181-1679444	chr7:1686841-1687114	-0.311516	1
chr3:70358847-70359091	chr3:70360445-70360684	-0.310842	1
chr7:155305286-155305400	chr7:155305614-155305950	-0.310393	1
chr16:26875436-26875923	chr16:26878526-26878705	-0.310393	1
chr8:36994922-36995420	chr8:36997791-36998445	-0.310168	1
chrX:132645162-132645598	chrX:132646403-132646578	-0.309718	1
chr10:102806845-102807134	chr10:102807852-102808071	-0.309718	1
chr8:40153856-40154163	chr8:40162858-40163285	-0.309494	1
chr4:150296253-150296483	chr4:150297411-150297888	-0.309494	1
chr1:88781769-88782315	chr1:88784331-88784663	-0.309269	1
chr19:32655943-32656203	chr19:32656858-32657170	-0.308819	2
chr18:30490281-30490756	chr18:30491639-30491850	-0.308819	2
chr16:49598869-49599112	chr16:49600513-49600692	-0.308145	2
chr18:36683991-36684205	chr18:36685114-36685495	-0.30792	2
chr1:38653213-38653583	chr1:38656830-38657412	-0.307696	2
chr3:188288398-188288952	chr3:188292022-188292399	-0.307696	2
chr1:216103551-216104270	chr1:216105519-216105942	-0.307696	2
chr12:23981820-23982490	chr12:23983029-23983641	-0.307246	2
chr15:57450895-57451172	chr15:57463630-57464011	-0.306796	2
chr18:54827569-54827961	chr18:54831991-54832624	-0.306796	2
chr10:131242525-131243052	chr10:131243386-131243991	-0.306571	2
chr17:55621847-55622414	chr17:55622962-55623897	-0.305672	2
chr1:2989845-2990031	chr1:2991742-2992233	-0.305672	2
chr17:43093570-43094267	chr17:43096311-43096794	-0.305222	2
chr6:97649174-97649930	chr6:97650920-97651678	-0.304997	2
chr4:140760717-140760975	chr4:140762414-140763263	-0.304997	2
chr6:137744647-137745012	chr6:137748868-137749261	-0.304997	2
chr5:72594488-72594838	chr5:72595613-72596587	-0.304997	2
chr20:52058911-52059329	chr20:52061725-52062105	-0.304772	2
chr2:166859746-166859972	chr2:166863417-166864340	-0.303873	2
chr16:74283670-74284239	chr16:74288086-74288709	-0.303648	2
chr13:106514263-106514722	chr13:106515973-106516420	-0.302748	2
chr3:59783375-59783667	chr3:59785449-59786413	-0.302523	2
chr19:31882816-31883656	chr19:31890854-31891074	-0.302298	2
chr3:82609899-82610258	chr3:82612020-82612420	-0.300723	2
chr14:26026675-26027075	chr14:26030705-26031159	-0.300723	2
chr13:79115664-79116083	chr13:79121232-79121885	-0.300723	2
chr11:15383304-15383994	chr11:15389057-15389738	-0.300047	2
chr6:85519116-85519406	chr6:85523314-85523813	-0.299597	2
chr19:15346330-15346626	chr19:15347601-15347792	-0.299372	2
chr7:1265775-1266230	chr7:1267268-1267539	-0.299147	2
chr6:2107346-2107611	chr6:2111516-2111933	-0.298247	2
chr21:40033576-40034343	chr21:40035733-40036207	-0.298247	2
chr20:56260156-56260644	chr20:56273336-56273676	-0.298247	2
chr10:131708112-131708389	chr10:131710596-131711507	-0.297796	2
chr2:60248386-60249140	chr2:60250133-60250305	-0.297571	2
chr19:42412377-42412830	chr19:42413200-42413634	-0.297571	2
chrX:97191378-97191697	chrX:97193554-97194164	-0.296896	2
chr14:35986832-35987378	chr14:35990559-35991424	-0.29667	2
chr5:163238405-163238909	chr5:163240883-163241230	-0.29667	2
chr15:97188869-97189343	chr15:97191481-97191865	-0.296445	2
chr18:23171594-23172200	chr18:23173049-23173648	-0.296445	2
chr1:98644608-98645435	chr1:98649271-98649455	-0.29622	2
chr20:51144503-51145176	chr20:51146277-51146814	-0.29622	2
chr9:124959338-124960210	chr9:124964825-124965252	-0.29622	2
chr16:78364687-78365024	chr16:78367823-78368335	-0.29577	2
chr18:36469953-36470642	chr18:36471377-36471974	-0.295544	2
chr1:7016490-7016845	chr1:7018538-7019203	-0.295544	2
chr9:135363040-135363445	chr9:135364190-135364415	-0.295544	2
chr2:104609442-104609749	chr2:104621239-104621464	-0.295094	2
chr17:1969688-1969943	chr17:1970073-1970285	-0.294643	2
chr20:61605756-61606021	chr20:61611907-61612257	-0.294193	2
chr7:1281552-1282272	chr7:1282756-1283352	-0.293742	2
chr10:104428273-104428777	chr10:104430611-104430928	-0.293066	2
chr15:96002571-96002864	chr15:96005216-96005589	-0.293066	2
chr1:200437411-200437760	chr1:200437986-200438713	-0.293066	2
chr10:78405157-78405706	chr10:78407147-78407763	-0.292841	2
chr4:182532355-182532876	chr4:182533316-182533706	-0.29194	2
chr2:178395258-178395671	chr2:178400550-178401151	-0.291489	2
chr1:97813534-97814050	chr1:97818280-97818899	-0.290813	2
chr14:57320616-57321370	chr14:57322316-57323292	-0.290813	2
chr5:72676822-72677160	chr5:72678122-72678322	-0.290587	2
chr2:164421657-164422547	chr2:164422948-164423517	-0.290362	2
chr16:73062669-73062942	chr16:73063428-73063597	-0.290137	2
chr8:35530330-35530771	chr8:35533662-35533843	-0.290137	2
chr6:8898196-8898863	chr6:8900288-8900794	-0.289911	2
chr2:142810368-142810600	chr2:142814498-142814936	-0.289911	2
chr3:189040221-189040503	chr3:189042249-189042824	-0.28946	2
chr2:146689105-146690033	chr2:146692362-146693181	-0.28901	2
chr2:57934289-57934625	chr2:57937251-57937728	-0.28901	2
chr2:157509073-157509720	chr2:157511533-157512097	-0.28901	2
chr4:151711122-151711567	chr4:151715874-151716430	-0.288559	2
chr14:57425422-57425967	chr14:57426632-57427353	-0.288559	2
chr5:89145239-89145550	chr5:89145720-89146208	-0.288333	2
chr4:80138040-80138460	chr4:80140292-80140627	-0.287882	2
chr11:63827481-63827810	chr11:63828547-63828822	-0.287657	2
chr9:135517026-135517236	chr9:135520769-135521035	-0.287206	2
chr18:36680158-36680688	chr18:36683991-36684205	-0.28698	2
chr7:26691744-26692501	chr7:26692631-26693582	-0.286078	2
chr2:104819999-104820644	chr2:104823856-104824531	-0.285852	2
chr1:97471602-97472139	chr1:97474375-97474754	-0.285627	2
chr15:60366407-60366630	chr15:60366923-60367455	-0.285401	2
chr2:60544500-60545287	chr2:60547508-60548157	-0.285401	2
chr8:116550036-116550656	chr8:116554092-116554702	-0.284499	2
chr3:65067695-65068317	chr3:65068851-65069401	-0.284499	2
chr1:87637502-87638197	chr1:87643124-87643713	-0.284499	2
chr3:29739574-29739943	chr3:29747377-29747680	-0.284499	2
chr1:199629226-199629659	chr1:199634468-199634856	-0.283822	2
chr4:151514961-151515650	chr4:151516681-151517560	-0.283822	2
chr14:98378522-98379146	chr14:98379875-98380180	-0.283822	2
chr5:92040439-92040573	chr5:92047536-92048445	-0.283145	2
chr14:36025733-36026261	chr14:36026500-36026981	-0.283145	2
chr14:98603921-98604819	chr14:98606014-98606491	-0.282468	2
chr6:156296558-156297344	chr6:156306624-156307276	-0.282243	2
chr9:20618314-20619126	chr9:20619281-20619708	-0.282017	2
chr2:67448393-67449031	chr2:67452513-67453062	-0.281791	2
chr8:100716690-100717368	chr8:100718169-100718788	-0.281566	2
chr10:106467544-106468124	chr10:106469689-106469913	-0.281114	2
chr14:97700367-97701265	chr14:97704521-97705089	-0.280663	2
chr16:55405118-55405622	chr16:55406040-55406428	-0.279986	2
chr6:97886850-97887473	chr6:97888563-97889195	-0.27976	2
chr1:7648929-7649123	chr1:7651264-7651604	-0.27976	2
chr2:65887582-65888031	chr2:65889223-65889405	-0.279534	2
chr14:30823354-30824039	chr14:30825894-30826581	-0.279308	2
chr7:27290430-27291187	chr7:27292256-27292509	-0.279083	2
chr15:60527338-60527610	chr15:60543677-60544061	-0.278857	2
chr1:221078480-221078831	chr1:221079004-221079795	-0.278631	2
chr13:36167814-36168169	chr13:36170837-36171431	-0.278405	2
chr2:65889223-65889405	chr2:65889686-65890592	-0.278405	2
chr5:165962785-165963238	chr5:165967169-165967644	-0.278179	2
chr1:38595003-38595251	chr1:38599402-38599662	-0.278179	2
chr17:55363747-55364197	chr17:55368490-55369110	-0.277954	2
chr3:29321513-29321719	chr3:29322196-29322616	-0.277728	2
chr1:80264011-80264535	chr1:80270284-80270617	-0.277728	2
chr14:77506436-77507056	chr14:77507193-77507491	-0.277502	2
chr3:190659601-190660077	chr3:190664037-190664393	-0.27705	2
chr2:146517171-146517301	chr2:146518341-146519213	-0.276599	2
chr14:28696027-28696227	chr14:28698028-28698277	-0.276373	2
chr5:92537686-92538567	chr5:92542735-92543550	-0.276147	2
chr14:35973597-35974259	chr14:35978822-35979736	-0.276147	2
chr1:3057654-3058262	chr1:3062348-3062471	-0.275921	2
chr7:156811269-156811653	chr7:156812303-156812869	-0.275921	2
chr20:60269935-60270163	chr20:60284865-60285012	-0.275695	2
chr3:146482238-146482738	chr3:146486095-146486926	-0.275469	2
chr4:1397966-1398070	chr4:1399023-1399433	-0.273888	2
chrX:127876321-127876888	chrX:127881386-127881556	-0.27321	2
chr17:35221247-35221691	chr17:35226054-35226418	-0.272758	2
chr2:67501884-67502076	chr2:67504966-67505439	-0.272306	2
chr3:60314591-60314907	chr3:60315859-60316513	-0.27208	2
chr7:40818745-40819343	chr7:40819998-40820521	-0.271628	2
chr1:10766508-10766781	chr1:10767197-10767611	-0.271176	2
chr20:51230210-51231030	chr20:51232134-51232656	-0.271176	2
chr5:94057235-94057655	chr5:94062519-94063360	-0.27095	2
chrX:97664910-97665305	chrX:97668290-97668477	-0.270724	2
chr13:112630445-112630649	chr13:112631088-112631540	-0.270046	2
chr6:92036426-92037118	chr6:92037744-92038701	-0.269368	2
chr3:181741455-181741801	chr3:181745119-181745438	-0.269368	2
chr11:131282477-131282638	chr11:131283087-131283275	-0.269368	2
chr15:61054949-61055231	chr15:61055690-61056366	-0.269141	2
chr1:163919396-163919565	chr1:163919735-163919986	-0.269141	2
chr9:128612987-128613924	chr9:128614042-128614805	-0.268463	2
chr7:26508469-26508683	chr7:26514041-26514732	-0.268237	2
chr10:131188058-131188892	chr10:131190880-131191670	-0.268237	2
chr10:26105413-26105613	chr10:26105771-26105926	-0.268011	2
chr4:61427910-61428423	chr4:61428876-61429080	-0.267785	2
chr14:79493557-79493920	chr14:79494810-79495025	-0.267333	2
chr12:66067398-66068116	chr12:66068832-66069425	-0.267106	2
chr2:5839897-5840443	chr2:5840592-5841554	-0.266654	2
chr12:24914137-24914554	chr12:24915116-24915710	-0.266654	2
chr15:96545627-96545949	chr15:96546762-96547167	-0.266428	2
chr5:92380613-92381432	chr5:92382913-92383857	-0.266428	2
chr16:54610516-54611508	chr16:54611664-54612302	-0.265297	2
chr2:177610518-177611296	chr2:177612271-177612754	-0.265071	2
chr5:105554524-105555387	chr5:105569653-105570198	-0.264166	2
chr3:169066879-169067638	chr3:169069487-169069782	-0.264166	2
chr20:51156138-51156807	chr20:51158522-51158801	-0.264166	2
chr3:81247575-81247798	chr3:81247910-81248139	-0.26394	2
chr19:31894060-31894969	chr19:31897311-31897533	-0.26394	2
chr10:16817765-16818118	chr10:16821560-16821971	-0.26394	2
chr3:95394310-95394434	chr3:95398569-95399113	-0.263713	2
chr17:55643564-55643766	chr17:55644199-55644951	-0.263487	2
chr6:137752135-137752437	chr6:137753200-137753852	-0.263261	2
chr3:55061659-55061937	chr3:55062047-55062534	-0.262808	2
chr14:33850906-33851301	chr14:33852588-33852925	-0.262808	2
chr5:2169813-2170182	chr5:2173488-2173660	-0.262356	2
chr15:99501679-99502626	chr15:99503106-99503435	-0.261224	2
chr18:52973411-52974300	chr18:52974703-52975036	-0.260998	2
chr10:80696598-80696796	chr10:80701771-80701974	-0.260771	2
chr15:96438769-96439318	chr15:96441824-96442459	-0.260545	2
chr3:2697029-2697144	chr3:2698867-2699278	-0.260092	2
chr9:25170630-25170896	chr9:25175434-25176003	-0.259866	2
chr18:35976928-35977260	chr18:35982527-35982797	-0.25896	2
chr7:83782331-83782735	chr7:83784257-83784689	-0.258508	2
chr18:35965950-35966615	chr18:35976928-35977260	-0.258281	2
chr15:98025222-98025976	chr15:98033824-98034110	-0.258055	2
chr18:22673468-22673798	chr18:22675258-22675531	-0.257602	2
chr11:31819275-31819980	chr11:31820874-31821448	-0.257149	2
chr7:114831457-114832023	chr7:114832275-114833161	-0.257149	2
chr3:9440477-9441335	chr3:9441451-9441859	-0.257149	2
chr1:3042320-3042727	chr1:3043688-3044165	-0.257149	2
chr6:51468126-51468511	chr6:51473778-51474391	-0.256923	2
chr5:77266772-77267332	chr5:77267452-77268376	-0.256696	2
chr18:22820846-22821409	chr18:22821854-22822292	-0.256243	2
chr5:86837304-86838103	chr5:86841947-86842519	-0.256017	2
chr6:12528939-12529259	chr6:12537431-12538043	-0.256017	2
chr3:18014286-18015155	chr3:18017120-18017807	-0.255337	2
chr2:181969426-181969945	chr2:181970807-181971337	-0.254884	2
chr4:175030932-175031914	chr4:175032418-175033230	-0.254884	2
chr1:177806288-177806532	chr1:177808195-177808410	-0.254658	2
chr18:44948761-44949311	chr18:44951946-44952291	-0.254431	2
chr3:85675400-85676040	chr3:85676988-85677596	-0.253752	2
chr7:156810460-156810684	chr7:156811269-156811653	-0.253752	2
chr8:53186152-53186582	chr8:53187824-53188195	-0.253298	2
chr1:207975184-207975289	chr1:207975774-207975911	-0.253072	2
chr1:110024657-110025171	chr1:110025518-110026219	-0.253072	2
chr5:106460971-106461204	chr5:106463294-106463506	-0.252619	2
chr3:64082613-64083374	chr3:64083659-64084406	-0.252619	2
chr21:16813317-16814031	chr21:16815153-16815603	-0.252619	2
chr8:37018042-37018334	chr8:37020824-37021180	-0.252392	2
chr3:18946625-18947000	chr3:18950885-18951267	-0.252392	2
chr1:209317078-209317598	chr1:209319250-209319852	-0.252166	2
chr20:38518955-38519364	chr20:38522504-38523189	-0.251259	2
chr6:41434745-41435399	chr6:41437189-41437690	-0.251259	2
chrX:136765272-136765502	chrX:136766625-136767471	-0.251032	2
chr5:72731941-72732403	chr5:72733000-72733235	-0.251032	2
chr5:165826334-165826600	chr5:165828425-165828868	-0.250353	2
chr6:81880443-81880750	chr6:81881681-81882445	-0.250126	2
chr6:137721124-137721551	chr6:137722305-137722932	-0.249899	2
chr1:2996698-2996916	chr1:2997557-2997924	-0.249446	2
chr17:59132531-59133051	chr17:59134217-59134493	-0.249219	2
chr10:103020694-103021537	chr10:103022156-103022584	-0.249219	2
chr10:102491612-102491993	chr10:102492588-102493317	-0.248992	2
chr15:96377598-96378138	chr15:96386743-96387458	-0.248992	2
chr1:208653987-208654244	chr1:208655142-208655492	-0.248539	2
chr1:18609654-18609791	chr1:18611298-18611637	-0.248312	2
chr8:34122834-34123411	chr8:34126775-34127043	-0.248086	2
chr1:221333057-221333229	chr1:221334653-221335239	-0.247859	2
chr11:126708527-126708798	chr11:126709523-126709800	-0.247632	2
chr6:22148387-22148630	chr6:22148748-22148996	-0.247406	2
chr3:18071574-18071708	chr3:18074702-18075558	-0.246952	2
chr7:27165634-27166183	chr7:27166482-27166939	-0.246952	2
chr2:58353775-58354402	chr2:58357097-58357854	-0.246952	2
chr14:78616980-78617309	chr14:78618505-78618793	-0.246499	2
chr10:119609952-119610401	chr10:119613035-119613780	-0.246499	2
chr19:13162474-13162675	chr19:13164123-13164239	-0.246499	2
chr17:59085431-59086011	chr17:59087134-59087611	-0.246045	2
chr10:131669127-131669786	chr10:131670231-131670691	-0.246045	2
chr12:42971881-42972095	chr12:42975817-42976363	-0.245818	2
chr7:39170403-39171015	chr7:39172059-39172325	-0.245365	2
chr1:209538165-209538484	chr1:209540540-209541054	-0.245365	2
chr3:85985141-85985264	chr3:85988253-85988692	-0.245138	2
chr11:132114717-132115005	chr11:132118023-132118360	-0.244911	2
chr1:37401160-37401704	chr1:37406847-37407043	-0.244684	2
chr10:77463159-77464157	chr10:77467639-77468347	-0.244231	2
chr2:66448176-66448429	chr2:66449668-66450000	-0.244004	2
chr1:198828005-198828273	chr1:198830732-198831077	-0.243777	2
chr8:34302784-34302994	chr8:34303652-34303910	-0.243777	2
chr5:77144490-77144855	chr5:77145717-77146184	-0.243777	2
chr9:120821643-120822165	chr9:120822673-120822972	-0.24355	2
chr10:131365827-131366321	chr10:131368766-131369121	-0.24355	2
chr15:78009491-78009675	chr15:78012807-78013014	-0.24355	2
chr3:161294572-161294844	chr3:161297234-161298070	-0.243323	2
chr3:149311203-149311624	chr3:149317034-149317412	-0.243323	2
chr18:76212271-76212848	chr18:76219335-76219722	-0.243096	2
chr14:95473928-95474513	chr14:95474626-95475228	-0.242643	2
chr3:71158374-71158744	chr3:71159223-71160049	-0.242643	2
chr5:72715050-72715556	chr5:72715814-72716105	-0.242416	2
chr3:73494557-73495089	chr3:73498150-73498854	-0.241962	2
chr3:180459839-180460638	chr3:180461891-180462769	-0.241735	2
chr9:25601482-25602084	chr9:25608607-25609031	-0.241281	2
chr3:137361011-137361922	chr3:137366100-137366455	-0.241054	2
chr16:73467077-73467550	chr16:73467852-73468213	-0.240601	2
chr20:39481549-39481780	chr20:39483667-39484095	-0.240601	2
chr2:6704382-6704788	chr2:6714242-6714704	-0.240601	2
chr5:167411980-167412130	chr5:167413551-167413821	-0.240374	2
chr9:133866877-133867100	chr9:133871263-133871454	-0.240147	2
chr3:12358324-12358634	chr3:12360386-12360994	-0.240147	2
chr1:216779358-216780180	chr1:216781391-216781860	-0.23992	2
chr14:97396307-97397258	chr14:97400759-97401159	-0.239693	2
chr10:63599535-63600147	chr10:63605069-63605428	-0.239693	2
chr12:42390167-42390530	chr12:42392096-42392409	-0.239693	2
chr4:23967354-23967687	chr4:23968714-23969066	-0.239466	2
chr14:70316775-70317154	chr14:70319291-70320037	-0.238785	2
chrX:82750843-82751534	chrX:82753982-82754474	-0.238558	2
chr6:14407243-14407767	chr6:14408410-14408990	-0.238104	2
chr18:22819573-22820076	chr18:22820846-22821409	-0.237423	2
chr5:92138379-92138574	chr5:92140260-92140569	-0.237423	2
chr7:1420914-1421293	chr7:1428937-1429275	-0.237196	2
chr10:125199554-125199883	chr10:125200201-125201110	-0.237196	2
chr4:116034401-116035387	chr4:116039857-116039989	-0.236969	2
chr21:15688531-15688661	chr21:15689785-15689962	-0.236742	2
chr20:11098966-11099100	chr20:11100000-11100811	-0.236742	2
chr16:82893753-82894202	chr16:82895106-82895550	-0.236061	2
chr2:165042763-165043133	chr2:165048090-165048842	-0.235834	2
chr1:2828045-2828234	chr1:2833563-2833931	-0.23538	2
chr8:128652465-128652755	chr8:128655471-128655938	-0.23538	2
chr2:157012724-157013443	chr2:157013824-157014596	-0.235153	2
chr13:106011488-106011993	chr13:106015790-106016775	-0.235153	2
chr8:22710458-22710865	chr8:22712100-22712315	-0.234925	2
chr17:79376661-79376919	chr17:79377375-79378247	-0.234471	2
chr1:72222187-72222633	chr1:72226097-72226463	-0.234471	2
chr16:50985451-50985864	chr16:50989324-50989587	-0.234017	2
chr13:79042626-79043395	chr13:79050648-79050968	-0.23379	2
chr1:7538526-7539039	chr1:7551588-7551937	-0.233563	2
chr9:84434899-84435424	chr9:84435562-84435928	-0.233336	2
chr3:71629104-71629779	chr3:71630015-71630568	-0.233109	2
chr9:135708021-135708222	chr9:135708843-135709343	-0.233109	2
chrX:82588954-82589184	chrX:82591470-82591912	-0.232881	2
chr10:77955056-77955961	chr10:77958459-77958816	-0.232654	2
chr7:1285687-1286045	chr7:1286528-1286703	-0.232654	2
chrX:97212969-97213514	chrX:97219488-97219781	-0.232427	2
chr1:180247293-180248145	chr1:180251389-180252341	-0.2322	2
chr7:27292256-27292509	chr7:27292627-27292856	-0.231973	2
chr18:50013005-50013304	chr18:50016323-50016619	-0.231291	2
chr15:60285835-60286124	chr15:60286666-60287139	-0.231064	2
chr4:150818533-150819153	chr4:150825976-150826372	-0.231064	2
chr5:3300999-3301506	chr5:3325719-3326482	-0.23061	2
chr16:51210286-51210792	chr16:51212733-51213095	-0.230155	2
chr15:97939932-97940552	chr15:97944422-97944773	-0.230155	2
chr9:9275688-9276162	chr9:9277501-9277835	-0.229701	2
chr3:182390426-182390775	chr3:182391567-182391699	-0.229019	2
chr6:9053590-9053932	chr6:9059586-9059884	-0.229019	2
chr7:42112942-42113453	chr7:42115142-42115575	-0.228792	2
chr6:1721281-1721631	chr6:1724529-1724746	-0.228792	2
chr15:67199099-67199977	chr15:67202961-67203538	-0.228565	2
chr15:98689640-98690284	chr15:98703636-98704273	-0.227883	2
chr5:76864895-76865663	chr5:76866514-76867035	-0.227883	2
chr5:124255492-124256142	chr5:124256749-124257203	-0.227883	2
chr1:198291050-198291521	chr1:198301296-198302067	-0.227656	2
chr6:9841598-9842433	chr6:9843520-9843878	-0.227428	2
chr4:145205278-145205622	chr4:145206914-145207583	-0.227428	2
chr8:66424713-66425063	chr8:66425831-66426047	-0.227201	2
chr13:36058576-36059175	chr13:36059410-36059953	-0.227201	2
chr6:14622203-14622604	chr6:14624621-14624874	-0.226974	2
chr10:130375819-130376263	chr10:130378045-130378840	-0.226519	2
chr10:103377362-103377801	chr10:103379755-103380130	-0.226519	2
chr1:80129594-80129905	chr1:80132960-80133201	-0.225837	2
chr18:35101251-35101799	chr18:35104463-35104660	-0.22561	2
chr16:63374882-63375216	chr16:63381090-63381516	-0.22561	2
chr16:49276730-49277153	chr16:49282085-49282675	-0.225383	2
chr18:22865726-22866557	chr18:22866792-22867715	-0.225155	2
chr6:156885272-156885524	chr6:156888198-156888309	-0.225155	2
chr7:13450969-13451648	chr7:13453881-13454395	-0.224701	2
chr14:98940436-98940640	chr14:98944976-98945485	-0.224701	2
chr18:36960268-36961209	chr18:36964443-36964945	-0.224246	2
chr15:89938742-89939139	chr15:89942679-89942930	-0.223791	2
chr9:82275567-82275831	chr9:82277033-82277961	-0.223791	2
chr19:30593361-30593723	chr19:30598212-30598395	-0.223564	2
chr10:31070929-31071096	chr10:31073679-31073833	-0.223336	2
chr2:164451748-164452390	chr2:164457205-164457633	-0.223336	2
chr5:84398500-84398657	chr5:84408661-84409113	-0.222882	2
chr19:31583270-31583709	chr19:31587133-31587969	-0.222199	2
chr3:25167528-25167812	chr3:25172826-25173137	-0.222199	2
chr8:66425831-66426047	chr8:66427330-66427728	-0.221972	2
chr10:11055870-11056153	chr10:11056447-11057336	-0.221745	2
chr2:177040767-177041431	chr2:177042711-177043212	-0.221517	2
chr1:3165214-3165380	chr1:3166164-3166561	-0.22129	2
chr17:28088119-28088546	chr17:28090279-28090910	-0.22129	2
chr6:10394633-10395211	chr6:10395361-10396035	-0.221062	2
chr5:2479074-2479440	chr5:2489538-2489680	-0.220607	2
chr18:54232215-54232411	chr18:54232717-54233329	-0.220607	2
chr11:115328237-115328744	chr11:115329676-115329942	-0.220152	2
chr10:77597956-77598254	chr10:77598776-77599181	-0.219925	2
chr10:2808523-2808721	chr10:2815285-2815655	-0.219698	2
chr11:110002444-110003014	chr11:110004755-110005476	-0.219698	2
chr1:98853886-98854678	chr1:98859250-98859833	-0.219243	2
chr5:89283907-89284372	chr5:89284902-89285653	-0.219015	2
chr2:66429681-66430197	chr2:66432034-66432282	-0.219015	2
chr9:7921818-7922161	chr9:7922409-7922653	-0.219015	2
chr13:72731074-72731260	chr13:72735856-72736596	-0.21856	2
chr11:131263652-131264048	chr11:131265061-131265792	-0.21856	2
chr12:23983029-23983641	chr12:23989473-23989798	-0.218105	2
chr6:106532129-106532800	chr6:106532924-106533520	-0.217877	2
chr3:18154849-18155149	chr3:18155808-18156063	-0.21765	2
chr9:135653570-135653926	chr9:135656401-135657147	-0.217195	2
chr18:36372104-36372329	chr18:36372692-36373375	-0.216967	2
chr11:132931395-132931662	chr11:132939874-132940269	-0.216967	2
chr10:77731068-77731624	chr10:77732256-77732571	-0.216967	2
chr1:209606140-209606558	chr1:209607670-209608088	-0.216512	2
chr10:125113213-125113568	chr10:125116333-125117312	-0.216285	2
chr3:168234807-168235308	chr3:168244107-168244641	-0.216285	2
chr10:102847284-102847628	chr10:102847809-102848098	-0.216057	2
chr14:83934272-83934616	chr14:83936770-83937232	-0.21583	2
chr10:102570583-102571163	chr10:102571688-102572168	-0.21583	2
chr7:133694307-133694694	chr7:133695231-133695520	-0.215374	2
chr3:70748066-70748307	chr3:70750470-70751425	-0.215147	2
chr15:76192541-76192951	chr15:76193095-76193386	-0.214919	2
chr1:91642731-91643117	chr1:91643799-91644319	-0.214919	2
chr14:76565527-76565789	chr14:76566777-76567007	-0.214919	2
chr15:94958234-94958663	chr15:94959404-94959956	-0.214919	2
chr2:237087588-237088167	chr2:237088619-237088998	-0.214919	2
chr2:59203619-59204503	chr2:59204736-59205181	-0.214692	2
chr1:217440956-217441842	chr1:217443048-217443917	-0.214692	2
chr14:33109350-33109609	chr14:33111103-33111760	-0.214464	2
chr2:227496452-227496869	chr2:227514752-227515092	-0.214009	2
chr1:38962043-38962878	chr1:38963649-38964507	-0.214009	2
chr1:218336093-218336712	chr1:218338688-218338935	-0.213781	2
chr7:28662982-28663274	chr7:28665083-28665368	-0.213781	2
chr21:16815153-16815603	chr21:16816485-16816868	-0.213326	2
chr3:70644656-70645269	chr3:70647352-70647831	-0.213326	2
chr11:100227110-100227707	chr11:100228958-100229654	-0.213098	2
chr6:8714527-8714853	chr6:8723909-8724491	-0.21196	2
chr9:109631766-109632263	chr9:109632464-109632738	-0.21196	2
chr18:22523742-22524046	chr18:22526180-22526645	-0.211732	2
chr9:7724208-7724434	chr9:7726599-7726922	-0.211732	2
chr16:53756885-53757367	chr16:53760313-53761229	-0.211505	2
chr8:25821106-25821607	chr8:25821748-25822340	-0.211505	2
chr2:66792918-66793675	chr2:66793832-66794435	-0.211277	2
chr14:33706549-33707269	chr14:33707665-33708129	-0.211049	2
chr15:95917621-95917950	chr15:95919972-95920580	-0.210821	2
chr3:71000189-71001090	chr3:71001311-71001920	-0.210594	2
chr2:67386942-67387299	chr2:67392101-67392611	-0.210594	2
chr1:63439872-63440292	chr1:63440476-63441090	-0.210138	2
chrX:40026759-40027455	chrX:40027729-40028206	-0.209911	2
chr11:30538015-30538888	chr11:30544285-30544808	-0.209911	2
chr6:98212926-98213178	chr6:98213291-98214284	-0.209683	2
chr15:87661623-87662548	chr15:87671050-87671282	-0.209455	2
chr18:34916675-34916855	chr18:34918999-34919237	-0.209455	2
chr7:20839328-20840092	chr7:20840617-20841439	-0.209227	2
chr16:62937062-62937356	chr16:62937802-62938096	-0.208772	2
chr10:106607979-106608489	chr10:106610881-106611594	-0.208772	2
chr5:153862183-153862510	chr5:153863115-153863545	-0.208544	2
chr3:77240454-77241163	chr3:77244896-77245345	-0.208316	2
chr20:6253487-6253701	chr20:6256252-6257008	-0.207178	2
chr8:66100190-66100960	chr8:66101684-66102290	-0.20695	2
chr4:172956650-172957054	chr4:172968348-172968823	-0.206722	2
chr15:89914572-89914810	chr15:89915834-89916253	-0.206494	2
chr10:77483335-77484294	chr10:77486026-77486436	-0.206266	2
chr19:32450369-32450827	chr19:32451437-32451833	-0.206266	2
chr1:88035247-88035561	chr1:88040012-88040307	-0.206266	2
chr14:97202002-97202326	chr14:97202540-97202680	-0.206266	2
chr13:58218453-58219008	chr13:58222375-58222850	-0.206039	2
chr1:88034644-88035005	chr1:88035247-88035561	-0.205355	2
chr1:83445090-83445669	chr1:83447042-83447615	-0.204899	2
chrX:96014328-96014607	chrX:96017987-96018142	-0.204672	2
chr2:165244595-165245129	chr2:165245932-165246657	-0.204672	2
chr1:98793299-98793702	chr1:98796484-98797311	-0.204672	2
chr15:95311764-95312329	chr15:95312941-95313817	-0.204672	2
chr7:81575755-81576117	chr7:81576394-81576859	-0.204444	2
chr17:46225709-46226610	chr17:46226714-46227624	-0.203988	2
chr7:26692631-26693582	chr7:26694220-26694532	-0.203532	2
chr5:107099489-107100173	chr5:107100507-107100744	-0.202621	2
chr2:180374167-180374490	chr2:180377500-180378145	-0.202621	2
chr13:72853838-72854152	chr13:72854283-72854737	-0.202621	2
chr12:24202718-24203035	chr12:24207404-24207743	-0.202621	2
chr11:132866673-132867060	chr11:132869128-132869706	-0.202165	2
chr5:93051067-93051723	chr5:93052032-93052670	-0.201937	2
chr3:137491004-137491273	chr3:137491443-137492171	-0.201709	2
chr10:109431835-109432103	chr10:109442597-109442850	-0.201709	2
chr7:127643670-127644339	chr7:127645498-127645628	-0.201481	2
chr15:97143447-97143944	chr15:97151411-97151564	-0.201253	2
chr2:60101617-60101890	chr2:60102265-60102559	-0.200797	2
chr4:23122115-23122350	chr4:23122763-23123064	-0.200569	2
chr18:23084041-23084625	chr18:23090105-23090827	-0.200569	2
chr1:97000128-97000772	chr1:97004225-97004802	-0.19943	2
chr18:50191712-50191994	chr18:50193867-50194527	-0.19943	2
chr7:18677136-18677495	chr7:18678234-18679012	-0.199202	2
chr10:114429795-114430522	chr10:114432171-114432360	-0.199202	2
chr8:37183102-37183753	chr8:37185599-37185737	-0.199202	2
chr8:93435595-93435972	chr8:93436423-93437224	-0.198746	2
chr20:20973010-20973284	chr20:20973579-20974441	-0.198746	2
chr13:53423169-53423987	chr13:53425757-53426254	-0.198746	2
chr1:213562369-213562835	chr1:213563180-213564074	-0.198518	2
chr18:53217768-53218036	chr18:53219877-53220168	-0.198518	2
chr14:57655522-57656354	chr14:57656727-57657109	-0.19829	2
chr7:21166829-21167290	chr7:21167683-21168550	-0.198062	2
chr19:31346831-31347408	chr19:31349626-31349778	-0.197834	2
chr1:7515363-7515584	chr1:7517213-7517399	-0.197378	2
chr6:140399900-140400752	chr6:140403903-140404436	-0.197378	2
chr8:93083778-93084173	chr8:93084676-93085013	-0.197378	2
chr6:50988492-50989194	chr6:50991697-50992660	-0.197378	2
chr12:24304538-24304733	chr12:24305799-24306442	-0.19715	2
chr1:96341920-96342149	chr1:96342750-96343201	-0.196922	2
chr9:9258140-9258561	chr9:9260931-9261536	-0.196694	2
chr12:79682502-79682817	chr12:79683093-79683486	-0.196694	2
chr6:134175350-134175653	chr6:134176001-134176208	-0.196694	2
chr5:124528673-124529114	chr5:124532299-124532772	-0.196466	2
chr14:83930814-83931453	chr14:83934272-83934616	-0.196238	2
chr15:76635360-76635862	chr15:76636282-76636464	-0.195782	2
chr8:34082788-34083090	chr8:34083802-34084559	-0.195782	2
chr9:135479130-135479379	chr9:135481587-135481810	-0.195553	2
chr2:105701087-105701237	chr2:105701937-105702491	-0.195553	2
chr3:104268005-104268439	chr3:104271402-104271791	-0.195325	2
chr4:147289219-147289670	chr4:147290835-147291716	-0.195325	2
chr16:49592642-49592779	chr16:49594146-49594712	-0.195097	2
chr5:94111909-94112547	chr5:94112811-94113578	-0.195097	2
chr2:223039205-223039662	chr2:223040119-223040685	-0.194641	2
chr5:2801542-2801916	chr5:2802957-2803288	-0.194641	2
chr5:81050625-81050898	chr5:81051175-81051389	-0.194641	2
chr1:45005889-45006478	chr1:45008596-45009248	-0.194185	2
chr1:214150849-214151184	chr1:214151641-214152104	-0.194185	2
chr11:31833546-31833762	chr11:31833974-31834178	-0.194185	2
chr1:83512647-83513588	chr1:83513832-83514295	-0.194185	2
chr16:72878041-72878538	chr16:72879205-72879383	-0.193957	2
chr20:37719678-37720029	chr20:37724786-37725253	-0.193957	2
chr5:107511335-107511838	chr5:107514485-107515055	-0.193501	2
chr6:134176001-134176208	chr6:134177205-134177480	-0.193501	2
chr11:20272664-20272851	chr11:20280013-20280361	-0.193501	2
chr1:73131322-73131725	chr1:73135796-73135914	-0.193501	2
chr1:164669018-164669589	chr1:164673072-164673824	-0.193045	2
chr2:164321925-164322678	chr2:164322806-164323280	-0.192816	2
chr3:77510351-77510509	chr3:77514965-77515453	-0.192816	2
chr3:62359849-62360751	chr3:62361386-62362152	-0.192588	2
chr18:53161592-53162370	chr18:53163402-53163961	-0.19236	2
chr1:7288024-7288274	chr1:7292792-7293303	-0.19236	2
chr10:116391553-116392156	chr10:116392840-116393024	-0.192132	2
chr10:102832263-102832486	chr10:102833339-102833531	-0.191904	2
chr2:164571580-164572090	chr2:164572242-164572965	-0.191904	2
chr18:39200033-39200252	chr18:39200705-39201070	-0.191904	2
chr3:169148301-169149124	chr3:169150489-169150913	-0.191448	2
chr4:183006198-183007019	chr4:183008560-183009024	-0.191448	2
chr8:106567225-106567530	chr8:106570692-106571029	-0.191219	2
chr11:16724065-16725055	chr11:16728616-16729522	-0.191219	2
chr1:91126125-91126693	chr1:91127001-91127852	-0.190991	2
chr10:123468221-123469039	chr10:123469776-123470105	-0.190763	2
chr19:30583223-30583650	chr19:30593361-30593723	-0.190763	2
chr3:135471114-135471499	chr3:135473653-135474385	-0.190535	2
chr7:81819579-81819888	chr7:81820654-81820962	-0.18985	2
chr4:23999451-23999739	chr4:24000236-24001087	-0.18985	2
chr6:157413085-157413356	chr6:157414507-157414850	-0.189394	2
chr1:7045438-7046076	chr1:7048364-7048644	-0.189166	2
chr18:49966750-49967592	chr18:49967946-49968672	-0.189166	2
chr11:31256028-31256619	chr11:31257567-31258265	-0.188938	2
chr1:7403085-7403256	chr1:7409145-7409321	-0.188709	2
chr19:34423094-34423366	chr19:34426368-34426762	-0.188709	2
chr12:24688608-24689331	chr12:24690743-24691723	-0.188709	2
chr9:122456641-122456909	chr9:122460560-122460902	-0.188253	2
chrX:136318420-136318978	chrX:136319412-136320331	-0.188253	2
chr13:72193337-72193764	chr13:72195273-72196236	-0.188025	2
chr1:81498653-81499351	chr1:81499709-81500248	-0.187797	2
chr5:88568239-88568762	chr5:88568959-88569589	-0.187568	2
chr2:165212415-165212980	chr2:165215187-165216182	-0.187568	2
chr16:50870781-50871056	chr16:50875089-50875562	-0.187568	2
chr6:133363570-133364124	chr6:133366209-133366571	-0.187568	2
chr7:41386142-41386536	chr7:41390948-41391207	-0.18734	2
chr1:44693867-44694591	chr1:44694915-44695389	-0.18734	2
chr6:137684145-137684583	chr6:137685248-137685575	-0.18734	2
chr2:171567774-171567907	chr2:171568439-171569009	-0.187112	2
chr18:37422267-37423230	chr18:37426316-37426722	-0.187112	2
chr13:106151424-106151835	chr13:106154395-106155046	-0.187112	2
chr9:17865793-17866389	chr9:17870747-17870945	-0.186884	2
chr14:33097311-33097737	chr14:33098163-33098604	-0.186884	2
chr2:58721210-58722104	chr2:58722727-58723715	-0.186884	2
chr10:2735507-2735823	chr10:2740666-2740960	-0.186884	2
chr7:16063184-16063437	chr7:16065133-16065576	-0.186655	2
chr6:45530496-45531434	chr6:45532479-45532826	-0.186199	2
chr2:177029738-177030269	chr2:177030406-177030729	-0.185971	2
chr18:30685587-30685887	chr18:30692620-30692791	-0.185971	2
chr19:32113253-32113909	chr19:32118910-32119387	-0.185971	2
chr4:150031562-150031744	chr4:150032706-150032964	-0.185742	2
chr3:18308632-18309174	chr3:18309718-18310153	-0.185742	2
chr3:194409335-194409774	chr3:194410432-194410675	-0.185742	2
chr4:151287625-151288320	chr4:151288510-151288914	-0.185742	2
chr10:36459294-36459709	chr10:36459989-36460505	-0.185514	2
chr19:13166174-13166478	chr19:13166745-13166995	-0.185514	2
chr2:177985463-177985758	chr2:177989132-177989713	-0.185286	2
chr2:18613891-18614715	chr2:18617699-18618080	-0.185286	2
chr5:93136754-93137273	chr5:93137376-93137606	-0.185058	2
chr1:217589398-217589807	chr1:217591373-217591919	-0.185058	2
chr5:76855795-76856562	chr5:76857731-76858495	-0.184601	2
chr10:9940845-9941402	chr10:9942723-9943164	-0.184601	2
chr17:68746934-68747612	chr17:68751948-68752252	-0.184373	2
chr3:181986170-181986844	chr3:181988796-181989672	-0.184373	2
chr5:120126382-120126541	chr5:120126665-120126873	-0.184144	2
chr19:13165702-13165943	chr19:13166174-13166478	-0.183916	2
chr7:5024531-5024711	chr7:5028686-5028813	-0.183459	2
chr3:182350970-182351865	chr3:182353606-182353749	-0.183231	2
chr17:37705074-37705340	chr17:37705791-37706701	-0.183231	2
chr13:71482957-71483421	chr13:71490735-71491217	-0.182774	2
chr2:66924055-66924538	chr2:66924766-66925764	-0.182546	2
chr7:41390948-41391207	chr7:41393084-41393266	-0.182546	2
chr6:108478808-108479189	chr6:108479493-108480357	-0.182318	2
chr2:19325753-19326292	chr2:19329982-19330756	-0.182089	2
chr12:111579986-111580551	chr12:111581149-111581471	-0.182089	2
chr4:178723488-178724049	chr4:178730476-178730715	-0.182089	2
chr2:34821782-34822137	chr2:34824898-34825371	-0.181861	2
chr5:92994943-92995392	chr5:92997915-92998273	-0.181633	2
chr8:106671514-106671737	chr8:106673841-106674393	-0.181633	2
chr1:244200146-244200457	chr1:244200821-244201471	-0.181404	2
chr9:76184119-76184576	chr9:76188010-76188772	-0.181404	2
chr6:108437650-108438062	chr6:108439914-108440601	-0.181176	2
chr1:84158690-84159079	chr1:84159285-84160205	-0.180948	2
chr7:127581491-127582185	chr7:127584096-127584729	-0.180948	2
chr18:45011074-45011350	chr18:45015638-45016143	-0.180719	2
chr10:131692339-131692657	chr10:131693998-131694751	-0.180719	2
chr5:92035762-92036657	chr5:92040439-92040573	-0.180491	3
chr6:8227516-8227933	chr6:8230311-8230661	-0.180262	3
chr6:20574724-20575111	chr6:20575378-20575741	-0.180262	3
chr16:16620426-16620933	chr16:16629552-16630270	-0.179806	3
chr15:60217015-60217464	chr15:60217852-60218143	-0.179577	3
chr16:73826290-73826921	chr16:73827441-73828074	-0.179577	3
chr6:88849552-88850428	chr6:88850838-88851180	-0.179577	3
chr17:36077198-36077455	chr17:36077716-36078199	-0.179349	3
chr9:1680174-1680699	chr9:1685441-1685980	-0.179349	3
chr18:42904422-42905142	chr18:42908545-42909199	-0.179349	3
chr1:10831458-10831740	chr1:10833022-10833552	-0.17912	3
chr11:132889256-132889492	chr11:132889843-132890147	-0.178892	3
chr11:121540300-121540489	chr11:121541065-121541867	-0.178207	3
chr5:163863392-163863528	chr5:163867242-163867689	-0.177978	3
chr2:177014333-177014578	chr2:177014703-177015307	-0.17775	3
chr7:13877839-13878276	chr7:13878700-13879107	-0.177521	3
chr13:72192425-72192708	chr13:72193337-72193764	-0.177521	3
chr18:73364698-73365519	chr18:73366643-73367520	-0.177293	3
chr3:71213980-71214652	chr3:71215542-71216494	-0.177293	3
chr8:106337283-106338144	chr8:106341173-106341620	-0.177065	3
chr2:158050635-158050980	chr2:158060271-158060400	-0.176608	3
chr2:145234480-145235335	chr2:145235485-145236279	-0.176608	3
chr3:67224704-67225182	chr3:67234760-67235115	-0.176608	3
chr14:79643450-79644094	chr14:79646426-79646787	-0.175922	3
chr1:218390234-218390673	chr1:218392822-218393180	-0.175922	3
chr3:169326747-169327426	chr3:169330198-169330533	-0.175694	3
chr2:223072868-223073444	chr2:223077254-223078082	-0.175694	3
chrX:98953529-98953812	chrX:98958696-98958988	-0.175008	3
chr5:170590867-170591391	chr5:170593702-170594185	-0.175008	3
chr2:60024663-60024963	chr2:60025402-60026216	-0.17478	3
chr6:1837020-1837308	chr6:1837928-1838119	-0.17478	3
chr19:31674660-31675033	chr19:31675418-31675803	-0.174551	3
chr1:164818984-164819824	chr1:164820636-164821084	-0.174551	3
chr18:76190047-76190618	chr18:76193125-76193344	-0.174323	3
chr19:30790479-30790975	chr19:30791315-30791678	-0.174323	3
chr2:175023618-175024089	chr2:175025067-175025849	-0.174323	3
chr6:2623118-2623328	chr6:2625767-2626190	-0.174094	3
chr10:102976623-102977239	chr10:102978062-102978271	-0.174094	3
chr5:103274652-103275030	chr5:103276961-103277636	-0.173866	3
chr5:104511802-104512030	chr5:104512536-104512754	-0.173637	3
chr2:164984385-164984944	chr2:164986230-164986688	-0.173409	3
chr1:12533988-12534392	chr1:12538104-12538661	-0.17318	3
chr5:132477272-132477812	chr5:132481673-132482018	-0.172723	3
chr14:34162902-34163585	chr14:34164632-34165050	-0.172495	3
chr20:59412371-59412817	chr20:59423612-59423746	-0.172037	3
chr5:91976116-91976658	chr5:91976793-91977292	-0.172037	3
chr5:52908842-52909298	chr5:52910224-52910697	-0.172037	3
chr13:28966003-28966532	chr13:28966643-28966934	-0.171809	3
chr15:62016397-62017147	chr15:62023409-62023757	-0.17158	3
chr9:133864465-133864922	chr9:133866877-133867100	-0.17158	3
chrX:127940571-127941163	chrX:127951839-127952145	-0.17158	3
chr3:181427093-181427591	chr3:181427973-181428497	-0.171352	3
chr16:51335888-51336452	chr16:51339972-51340242	-0.171352	3
chr16:53954821-53955381	chr16:53957009-53957551	-0.170895	3
chr16:51053185-51053681	chr16:51056060-51056272	-0.170437	3
chr5:88671080-88671771	chr5:88672518-88672919	-0.170437	3
chr4:140854823-140854973	chr4:140856014-140856599	-0.170209	3
chr9:24976636-24977010	chr9:24982714-24983351	-0.170209	3
chr1:88207503-88207738	chr1:88207996-88208552	-0.170209	3
chr4:151275461-151276312	chr4:151277051-151277587	-0.170209	3
chr19:31395067-31395368	chr19:31398181-31398691	-0.16998	3
chr16:72623814-72624548	chr16:72626024-72626507	-0.16998	3
chr18:72925490-72926278	chr18:72926384-72927166	-0.169752	3
chr17:69404068-69404432	chr17:69405889-69406132	-0.169752	3
chr1:37855545-37855869	chr1:37856993-37857742	-0.169523	3
chr2:236812606-236813390	chr2:236813686-236813995	-0.169523	3
chr10:131401324-131402106	chr10:131402347-131402636	-0.169294	3
chr1:7320930-7321251	chr1:7323027-7323604	-0.169066	3
chr19:16685715-16686199	chr19:16686383-16686661	-0.169066	3
chr15:68082416-68082852	chr15:68084710-68085165	-0.169066	3
chr7:27439404-27439848	chr7:27443863-27444302	-0.169066	3
chr5:106737399-106738218	chr5:106738384-106738896	-0.169066	3
chr14:23025244-23025555	chr14:23030610-23030885	-0.168837	3
chr4:112319928-112320516	chr4:112320764-112321108	-0.168609	3
chr4:24465664-24466322	chr4:24466976-24467444	-0.16838	3
chr13:79661496-79661741	chr13:79661869-79662023	-0.16838	3
chr11:16147893-16148644	chr11:16149038-16149766	-0.16838	3
chr16:72888528-72889201	chr16:72889344-72889472	-0.167923	3
chr14:77505581-77506242	chr14:77506436-77507056	-0.167923	3
chr7:127752713-127752926	chr7:127761611-127761742	-0.167694	3
chr14:34023597-34023850	chr14:34023963-34024762	-0.167008	3
chrX:125651564-125651750	chrX:125677802-125678095	-0.167008	3
chr11:133373324-133373533	chr11:133374567-133374870	-0.167008	3
chr22:27348402-27348977	chr22:27349130-27349319	-0.166779	3
chr3:71056528-71056989	chr3:71057594-71057969	-0.166551	3
chr6:133145474-133146102	chr6:133151549-133151888	-0.166551	3
chr5:164336570-164337021	chr5:164340633-164340941	-0.166322	3
chr9:1794601-1795171	chr9:1796593-1797256	-0.166322	3
chr4:20275390-20275603	chr4:20278115-20279020	-0.166093	3
chr2:4918781-4919076	chr2:4921606-4922096	-0.165865	3
chr4:96373333-96373746	chr4:96375660-96375793	-0.165865	3
chr18:39242972-39243470	chr18:39245215-39245691	-0.165636	3
chr14:33508436-33509045	chr14:33511975-33512888	-0.165407	3
chr10:131190880-131191670	chr10:131193286-131194234	-0.165179	3
chr15:95018067-95018917	chr15:95019224-95019766	-0.165179	3
chr5:124990848-124991500	chr5:124993737-124994231	-0.16495	3
chr5:170583537-170584394	chr5:170584526-170585467	-0.16495	3
chr13:68333281-68333524	chr13:68338238-68338445	-0.164721	3
chr6:1761782-1762219	chr6:1762540-1762811	-0.164493	3
chr10:114882640-114883142	chr10:114883720-114884588	-0.164493	3
chr3:181445529-181445960	chr3:181446147-181447031	-0.164035	3
chr15:96453848-96454290	chr15:96454839-96455228	-0.163578	3
chr2:146781882-146782617	chr2:146782871-146783309	-0.163349	3
chr2:67124791-67125438	chr2:67125874-67126606	-0.163349	3
chr10:131693998-131694751	chr10:131694905-131695342	-0.16312	3
chr7:21811487-21811946	chr7:21812481-21812765	-0.16312	3
chr16:85616398-85616609	chr16:85617400-85618383	-0.162892	3
chr11:114786852-114787477	chr11:114789017-114789303	-0.162663	3
chr3:148363997-148364681	chr3:148366078-148366379	-0.162205	3
chr7:133236384-133237111	chr7:133240725-133241145	-0.162205	3
chr7:26583103-26583296	chr7:26583570-26583946	-0.161748	3
chr13:112979491-112979703	chr13:112985866-112986227	-0.161519	3
chr10:10915001-10915494	chr10:10917056-10917524	-0.16129	3
chr6:85824323-85824841	chr6:85825121-85825433	-0.16129	3
chr1:82541673-82542184	chr1:82542671-82542976	-0.16129	3
chr3:25526568-25527500	chr3:25528765-25529207	-0.161062	3
chr1:1716724-1716993	chr1:1717233-1717696	-0.161062	3
chr2:205331172-205331530	chr2:205333338-205334308	-0.161062	3
chr1:208561468-208561825	chr1:208567958-208568493	-0.160833	3
chr5:167092656-167093278	chr5:167096754-167097385	-0.160375	3
chr7:25916669-25917381	chr7:25919410-25919739	-0.160147	3
chr1:188121637-188121787	chr1:188124025-188124472	-0.159689	3
chr1:38710077-38710679	chr1:38712484-38713109	-0.159689	3
chr8:92974840-92975624	chr8:92981732-92982041	-0.15946	3
chrX:96360401-96360894	chrX:96363045-96363466	-0.159231	3
chr9:133349066-133349644	chr9:133351494-133352092	-0.159231	3
chr9:17217301-17217837	chr9:17218760-17219304	-0.158545	3
chr8:34228376-34228975	chr8:34229111-34229469	-0.158545	3
chr1:91157037-91157637	chr1:91159806-91160263	-0.158545	3
chr10:36470521-36470680	chr10:36471104-36471594	-0.158316	3
chr15:95834748-95835338	chr15:95836203-95836426	-0.158316	3
chr2:156726632-156727464	chr2:156728157-156729053	-0.158087	3
chr2:205179211-205179810	chr2:205179921-205180277	-0.157859	3
chr4:1480286-1480516	chr4:1492079-1492420	-0.15763	3
chr5:43854731-43855254	chr5:43855596-43856026	-0.15763	3
chr2:164205508-164205870	chr2:164206047-164206514	-0.15763	3
chr1:81604935-81605297	chr1:81608272-81608892	-0.15763	3
chr1:216355009-216355402	chr1:216355874-216356172	-0.157172	3
chr10:131696874-131697606	chr10:131698087-131698605	-0.157172	3
chr1:37033640-37033846	chr1:37038969-37039143	-0.157172	3
chr2:60542939-60543224	chr2:60543417-60544158	-0.157172	3
chr5:16539366-16539622	chr5:16550087-16550210	-0.156714	3
chr1:209417607-209418010	chr1:209422648-209423016	-0.156714	3
chr6:85584838-85585100	chr6:85586516-85586908	-0.156714	3
chr2:240319928-240320231	chr2:240320661-240321081	-0.156486	3
chr20:22434315-22434553	chr20:22436073-22436365	-0.156257	3
chr2:145244042-145244898	chr2:145245701-145246154	-0.155341	3
chr20:51109908-51110521	chr20:51110701-51111169	-0.155341	3
chr15:67678138-67678585	chr15:67680574-67680814	-0.154655	3
chr3:181474461-181474934	chr3:181475653-181475984	-0.154197	3
chr5:2427357-2427584	chr5:2430333-2430449	-0.154197	3
chr9:14608499-14609047	chr9:14611072-14611293	-0.154197	3
chr11:22580263-22580670	chr11:22580808-22581214	-0.153968	3
chr16:7426298-7426726	chr16:7432065-7432495	-0.153739	3
chr11:32366418-32367152	chr11:32370064-32370518	-0.153739	3
chr18:52911872-52912338	chr18:52912448-52912739	-0.15351	3
chr22:28056318-28056516	chr22:28063206-28063406	-0.153281	3
chr1:214192153-214192471	chr1:214192930-214193279	-0.153052	3
chr11:42107492-42107840	chr11:42114532-42114722	-0.153052	3
chr16:7961951-7962541	chr16:7967749-7968336	-0.152595	3
chr1:3107310-3107445	chr1:3111855-3112122	-0.152366	3
chr20:21663318-21663636	chr20:21663747-21664238	-0.152137	3
chr5:2829302-2829799	chr5:2833842-2833977	-0.151908	3
chr11:16441511-16442034	chr11:16442384-16442902	-0.15145	3
chr1:199747832-199748147	chr1:199752975-199753826	-0.150992	3
chr2:41292137-41292644	chr2:41305505-41305742	-0.150763	3
chr2:160470099-160470750	chr2:160471374-160471762	-0.150763	3
chr9:96938138-96938339	chr9:96938603-96938734	-0.150305	3
chr2:160466189-160467038	chr2:160469047-160469517	-0.149847	3
chr11:30832873-30833323	chr11:30834043-30834374	-0.149847	3
chr5:2537034-2537526	chr5:2547053-2547517	-0.149618	3
chr1:82018387-82018709	chr1:82018916-82019664	-0.149618	3
chr10:130824371-130824954	chr10:130825752-130826405	-0.149618	3
chr3:187988181-187988945	chr3:187989219-187989327	-0.149389	3
chr6:94051600-94052541	chr6:94053236-94053500	-0.14916	3
chr7:21209496-21210009	chr7:21212390-21212956	-0.148931	3
chr19:32118910-32119387	chr19:32120228-32120845	-0.148473	3
chr6:98718977-98719270	chr6:98719850-98720374	-0.148244	3
chr2:147439347-147440117	chr2:147444086-147444782	-0.148244	3
chr6:10113194-10113441	chr6:10114599-10114888	-0.148015	3
chr6:157507100-157507367	chr6:157508420-157508980	-0.148015	3
chr14:97521171-97521881	chr14:97522726-97523092	-0.148015	3
chr19:5065354-5065615	chr19:5068769-5068957	-0.148015	3
chr9:84283804-84284703	chr9:84284810-84285232	-0.147786	3
chr16:86527964-86528270	chr16:86530766-86530928	-0.147557	3
chr18:22510726-22511200	chr18:22511716-22512246	-0.147557	3
chr3:99614868-99615225	chr3:99620120-99620408	-0.147328	3
chr11:126623882-126624229	chr11:126624685-126625083	-0.147099	3
chr18:75901270-75901495	chr18:75902722-75902912	-0.147099	3
chr8:40162858-40163285	chr8:40165183-40165413	-0.14687	3
chr5:167189563-167189844	chr5:167190728-167190845	-0.14687	3
chr2:60691098-60691699	chr2:60691897-60692689	-0.146412	3
chr14:97580144-97580678	chr14:97589985-97590274	-0.145954	3
chr14:29527404-29527631	chr14:29531510-29532039	-0.145725	3
chr1:200283826-200284635	chr1:200285356-200285874	-0.145496	3
chr10:77872408-77872722	chr10:77873496-77874195	-0.145267	3
chr3:146956044-146956790	chr3:146957386-146958326	-0.145038	3
chr17:69269330-69269959	chr17:69272071-69272436	-0.144809	3
chr8:106103888-106104468	chr8:106108101-106108800	-0.144809	3
chr18:22759481-22759741	chr18:22760339-22760659	-0.14458	3
chr10:52642342-52642670	chr10:52645307-52645639	-0.144351	3
chr3:18459503-18460481	chr3:18460692-18461613	-0.144122	3
chr2:164911986-164912386	chr2:164915828-164916290	-0.143893	3
chr5:2159421-2159641	chr5:2169813-2170182	-0.143664	3
chr3:71438685-71439364	chr3:71440253-71441140	-0.143435	3
chr2:164103594-164104394	chr2:164104822-164105675	-0.143435	3
chr1:73387901-73388440	chr1:73388707-73388925	-0.143435	3
chr2:236689554-236690188	chr2:236693053-236693297	-0.143435	3
chr8:31560810-31561134	chr8:31562986-31563264	-0.143206	3
chr16:7487429-7488196	chr16:7488543-7489003	-0.143206	3
chr6:133268221-133268956	chr6:133273346-133273927	-0.143206	3
chr4:80946518-80946777	chr4:80948654-80948988	-0.143206	3
chr2:66647095-66647601	chr2:66648912-66649075	-0.142976	3
chr6:10381246-10381561	chr6:10382830-10383000	-0.142976	3
chr3:59973320-59973787	chr3:59983637-59983891	-0.142976	3
chr8:106151174-106151883	chr8:106152280-106152860	-0.142976	3
chr18:54120616-54121282	chr18:54126276-54126881	-0.142518	3
chr16:73126204-73126773	chr16:73127379-73127910	-0.142289	3
chrY:302788-302941	chrY:371662-371767	-0.14206	3
chr20:60512139-60512371	chr20:60515283-60515664	-0.141831	3
chr2:60161181-60161564	chr2:60163034-60163796	-0.141602	3
chr16:73066657-73066819	chr16:73067389-73067606	-0.141602	3
chr17:55620929-55621402	chr17:55621847-55622414	-0.141373	3
chr16:64233812-64234232	chr16:64235580-64236001	-0.141144	3
chr5:1883292-1883445	chr5:1884360-1885041	-0.140685	3
chr9:14030341-14030792	chr9:14030903-14031577	-0.140227	3
chr13:71543575-71543736	chr13:71552975-71553908	-0.140227	3
chr1:170665586-170666093	chr1:170668110-170668495	-0.139769	3
chr2:22027752-22028058	chr2:22029756-22030197	-0.139769	3
chr18:22951861-22952368	chr18:22953186-22954028	-0.139311	3
chr5:2894905-2895015	chr5:2915087-2915434	-0.139082	3
chr5:166277496-166277846	chr5:166278453-166279411	-0.139082	3
chrX:39945858-39946230	chrX:39946486-39946726	-0.139082	3
chr2:176496579-176496837	chr2:176499977-176500419	-0.139082	3
chr5:3590793-3591132	chr5:3595668-3596031	-0.139082	3
chr6:50794095-50794345	chr6:50794455-50794837	-0.138852	3
chr7:26432426-26432943	chr7:26439608-26440113	-0.138394	3
chr4:111560650-111561344	chr4:111561756-111562364	-0.138165	3
chr6:1809296-1809951	chr6:1817393-1817915	-0.137936	3
chr6:133361283-133361736	chr6:133363570-133364124	-0.137936	3
chr14:99322631-99323166	chr14:99328289-99328497	-0.137936	3
chr10:77490596-77491041	chr10:77495816-77496571	-0.137707	3
chr14:37443263-37443606	chr14:37445039-37445451	-0.137707	3
chr10:103263152-103263586	chr10:103263789-103264066	-0.137707	3
chr9:1170893-1171133	chr9:1171239-1171417	-0.137477	3
chr2:205220702-205221384	chr2:205221919-205222326	-0.137477	3
chr11:46023096-46023969	chr11:46025016-46025670	-0.137477	3
chr10:77383354-77383933	chr10:77384142-77384773	-0.137248	3
chr6:137748868-137749261	chr6:137752135-137752437	-0.137248	3
chr5:77328103-77328533	chr5:77328907-77329205	-0.137019	3
chr2:236994682-236995069	chr2:236995467-236995931	-0.137019	3
chr10:109166584-109167061	chr10:109168427-109168662	-0.13679	3
chr11:131772629-131772738	chr11:131773158-131773427	-0.136561	3
chr16:85617400-85618383	chr16:85620804-85621074	-0.136561	3
chr6:41487211-41487778	chr6:41490639-41490971	-0.136561	3
chrX:139609926-139610184	chrX:139614378-139615002	-0.136561	3
chr16:51931574-51932238	chr16:51934545-51935397	-0.136332	3
chr10:80008515-80009249	chr10:80012242-80012525	-0.136102	3
chr2:236719527-236719828	chr2:236732919-236733361	-0.136102	3
chr8:106787341-106787923	chr8:106789828-106790439	-0.135644	3
chr8:93359662-93360014	chr8:93361487-93361710	-0.135415	3
chr8:117364111-117364683	chr8:117364818-117365743	-0.135415	3
chr7:1295459-1295560	chr7:1297252-1297610	-0.135186	3
chr19:31173700-31174422	chr19:31177221-31177347	-0.134727	3
chr10:120259115-120259425	chr10:120264370-120264936	-0.134727	3
chr5:168313122-168313505	chr5:168313779-168314200	-0.134727	3
chr15:95243311-95243763	chr15:95244498-95245066	-0.134727	3
chr14:57352777-57353523	chr14:57354024-57354405	-0.134727	3
chr1:96569311-96569825	chr1:96570182-96570788	-0.134498	3
chr11:115396080-115396529	chr11:115396851-115397207	-0.134039	3
chr6:9049878-9050207	chr6:9050434-9050664	-0.134039	3
chr6:73841579-73841914	chr6:73842393-73842734	-0.134039	3
chr13:100329463-100330303	chr13:100330520-100331017	-0.13381	3
chr5:77290929-77291515	chr5:77291626-77292341	-0.13381	3
chr18:37085716-37086233	chr18:37088357-37088951	-0.133581	3
chr20:51055716-51056435	chr20:51057995-51058699	-0.133581	3
chr4:113262124-113262933	chr4:113264560-113265366	-0.133352	3
chr1:216853997-216854491	chr1:216856173-216856566	-0.133352	3
chr16:73777984-73778377	chr16:73778594-73779211	-0.133123	3
chr16:51801145-51801318	chr16:51804665-51805154	-0.133123	3
chr18:72587248-72587699	chr18:72588775-72589038	-0.132893	3
chr2:60747252-60747778	chr2:60748273-60748476	-0.132664	3
chr16:52738941-52739538	chr16:52741739-52742611	-0.132664	3
chr2:60738389-60738879	chr2:60743223-60743673	-0.132435	3
chr22:27210226-27210794	chr22:27212469-27213006	-0.132435	3
chr4:23990748-23990967	chr4:23994176-23994386	-0.132435	3
chr10:103063261-103063488	chr10:103064179-103064675	-0.132206	3
chr2:145324930-145325803	chr2:145327105-145327525	-0.132206	3
chr5:166644940-166645328	chr5:166646527-166647128	-0.131976	3
chr7:1282756-1283352	chr7:1283857-1284223	-0.131518	3
chr1:80922002-80922364	chr1:80922580-80923347	-0.131518	3
chr18:30692620-30692791	chr18:30693462-30693699	-0.131518	3
chr9:16610792-16611419	chr9:16611936-16612343	-0.131289	3
chr8:40149082-40149335	chr8:40153856-40154163	-0.131059	3
chr5:76935303-76936161	chr5:76936964-76937940	-0.13083	3
chr14:34040580-34041309	chr14:34045226-34045914	-0.130371	3
chrX:139186893-139187341	chrX:139189570-139190009	-0.129913	3
chr14:97490187-97490552	chr14:97491427-97492392	-0.129913	3
chr18:9537153-9537596	chr18:9546795-9547662	-0.129684	3
chr8:97167857-97168153	chr8:97169865-97170199	-0.129684	3
chr1:10825346-10825616	chr1:10825913-10826105	-0.129684	3
chr13:79159015-79159777	chr13:79162585-79163222	-0.129454	3
chr13:100376101-100376834	chr13:100376983-100377343	-0.129454	3
chr11:121967515-121967934	chr11:121968042-121968680	-0.129225	3
chr17:59610238-59610731	chr17:59611481-59612309	-0.129225	3
chr7:41485435-41485897	chr7:41486139-41486903	-0.128766	3
chr4:151699793-151700179	chr4:151700720-151701314	-0.128537	3
chr9:1124098-1124422	chr9:1127954-1128406	-0.128537	3
chr7:26829200-26829963	chr7:26832051-26832951	-0.128308	3
chr7:27571298-27571901	chr7:27572857-27573768	-0.128308	3
chr10:131686650-131687174	chr10:131688350-131688493	-0.128308	3
chr19:31562728-31562913	chr19:31563161-31563801	-0.128078	3
chr16:78517307-78517713	chr16:78518170-78518505	-0.128078	3
chr19:31806481-31806994	chr19:31807117-31807579	-0.127849	3
chr4:147574124-147574646	chr4:147574967-147575366	-0.127849	3
chr2:206554480-206554720	chr2:206556272-206556676	-0.127849	3
chr14:57429010-57429879	chr14:57430267-57430591	-0.12762	3
chr6:106188722-106189018	chr6:106189213-106189560	-0.12762	3
chr9:82300021-82300661	chr9:82303224-82303767	-0.12762	3
chr18:36934433-36934993	chr18:36936680-36937112	-0.12762	3
chr9:76163081-76163509	chr9:76166077-76166370	-0.127391	3
chr5:109260041-109260621	chr5:109261471-109261692	-0.127391	3
chr13:79560973-79561339	chr13:79562215-79562487	-0.127161	3
chr4:174440245-174440876	chr4:174443305-174443665	-0.127161	3
chr18:35136676-35137168	chr18:35137296-35137889	-0.127161	3
chr11:120713533-120713716	chr11:120716404-120716554	-0.126932	3
chr1:216977482-216978393	chr1:216978759-216978905	-0.126932	3
chr3:157810691-157811658	chr3:157813734-157814431	-0.126703	3
chr1:38675858-38676290	chr1:38679165-38679506	-0.126703	3
chr8:106593986-106594336	chr8:106596797-106597114	-0.126473	3
chr1:167393698-167394052	chr1:167394168-167394603	-0.126473	3
chr14:93695263-93695560	chr14:93703870-93704588	-0.126473	3
chr9:126359285-126359830	chr9:126360150-126361089	-0.126244	3
chr13:79351991-79352609	chr13:79353687-79354238	-0.126244	3
chr15:96169766-96170761	chr15:96171875-96172477	-0.126244	3
chr6:5997633-5997855	chr6:5998222-5998543	-0.126244	3
chr2:207907545-207907935	chr2:207909106-207909386	-0.126015	3
chr18:34755878-34756395	chr18:34756761-34757205	-0.126015	3
chr14:29850838-29851450	chr14:29851723-29852019	-0.125556	3
chr17:59205361-59205645	chr17:59205979-59206616	-0.125326	3
chr19:31083463-31083936	chr19:31087040-31087723	-0.125326	3
chr10:103077726-103078133	chr10:103082304-103083009	-0.125326	3
chrX:95166253-95166723	chrX:95170895-95171275	-0.125326	3
chr15:60286666-60287139	chr15:60287833-60288082	-0.125097	3
chr2:66498076-66498448	chr2:66498969-66499588	-0.125097	3
chr18:37062840-37063283	chr18:37067207-37068114	-0.124868	3
chr6:1817393-1817915	chr6:1821697-1822359	-0.124409	3
chr8:93605247-93605987	chr8:93608644-93609202	-0.124409	3
chr5:124704875-124705435	chr5:124708569-124709401	-0.124409	3
chr18:53988658-53988884	chr18:53989899-53990398	-0.12418	3
chr10:102490246-102490837	chr10:102491612-102491993	-0.12418	3
chr5:92957965-92958458	chr5:92958972-92959332	-0.12418	3
chrX:93754011-93754371	chrX:93754761-93754933	-0.12418	3
chr1:91295191-91295821	chr1:91297473-91297991	-0.12395	3
chr10:80507612-80508220	chr10:80514482-80514698	-0.12395	3
chr9:16668493-16669265	chr9:16671709-16672097	-0.123721	3
chr4:80948654-80948988	chr4:80949630-80950059	-0.123721	3
chr9:82303224-82303767	chr9:82304194-82304448	-0.123721	3
chr19:30562219-30562898	chr19:30566057-30567039	-0.123492	3
chr3:147104954-147105459	chr3:147105766-147106708	-0.123492	3
chr5:88121432-88121865	chr5:88122601-88123414	-0.123492	3
chr1:218329570-218330207	chr1:218335425-218335679	-0.123262	3
chr16:51671298-51671913	chr16:51676554-51677026	-0.123033	3
chr1:214202316-214202618	chr1:214203032-214203582	-0.123033	3
chr10:77357200-77358166	chr10:77358614-77359261	-0.123033	3
chr18:76063362-76063623	chr18:76064452-76065008	-0.123033	3
chr16:53984525-53985052	chr16:53986974-53987899	-0.122803	3
chr11:63530889-63531358	chr11:63531503-63532168	-0.122803	3
chr5:1658515-1659121	chr5:1701622-1702086	-0.122574	3
chr5:122481417-122481640	chr5:122483182-122483551	-0.122574	3
chr16:85660076-85660369	chr16:85661298-85661434	-0.122345	3
chr16:52269066-52269419	chr16:52269644-52270160	-0.122345	3
chr19:30110191-30110503	chr19:30116049-30116223	-0.122345	3
chr8:37008741-37009589	chr8:37014301-37014673	-0.122115	3
chr5:3489501-3489937	chr5:3491083-3491357	-0.122115	3
chr18:55100028-55100366	chr18:55100809-55101332	-0.121886	3
chr2:19740853-19741852	chr2:19742824-19743179	-0.121427	3
chr6:9286887-9287123	chr6:9289404-9289659	-0.121427	3
chr3:78949163-78949386	chr3:78950103-78951022	-0.121198	3
chr5:151709186-151709660	chr5:151712396-151712664	-0.121198	3
chr10:130827063-130827340	chr10:130827594-130828272	-0.120968	3
chr2:66674997-66675169	chr2:66675344-66676242	-0.120968	3
chr1:216803830-216804377	chr1:216806235-216806802	-0.120739	3
chr7:115557989-115558734	chr7:115559697-115560002	-0.120509	3
chr16:87080815-87081149	chr16:87081308-87081636	-0.120509	3
chr3:137489954-137490494	chr3:137491004-137491273	-0.120509	3
chr5:77512801-77513411	chr5:77514025-77514885	-0.12028	3
chr11:121965358-121965803	chr11:121966027-121966791	-0.12028	3
chr5:88125854-88126443	chr5:88127569-88127872	-0.12005	3
chr11:46016031-46016333	chr11:46016697-46017432	-0.119821	3
chr17:58905312-58905577	chr17:58909321-58910008	-0.119592	3
chr13:28079083-28079873	chr13:28080896-28081447	-0.119362	3
chr8:64363161-64363633	chr8:64364670-64364976	-0.119133	3
chr1:217068036-217068224	chr1:217069707-217070530	-0.118903	3
chr3:147983601-147984232	chr3:147990791-147991042	-0.118674	3
chr11:115589107-115589288	chr11:115591440-115591873	-0.118674	3
chr18:72349641-72349763	chr18:72351443-72351916	-0.118674	3
chr22:49830300-49830642	chr22:49841985-49842305	-0.118444	3
chr15:67224139-67224470	chr15:67228829-67229077	-0.118215	3
chr9:133862088-133862414	chr9:133864465-133864922	-0.118215	3
chr5:51306268-51306723	chr5:51309072-51310027	-0.117985	3
chr16:79395332-79395637	chr16:79406164-79406620	-0.117756	3
chr1:217725832-217726374	chr1:217727175-217727698	-0.117756	3
chr2:63234794-63235527	chr2:63235875-63236431	-0.117756	3
chr10:130493098-130493835	chr10:130493998-130494264	-0.117527	3
chr5:77255240-77255722	chr5:77257881-77258737	-0.117527	3
chr8:106150889-106151063	chr8:106151174-106151883	-0.117297	3
chr10:103266883-103267831	chr10:103267973-103268239	-0.117068	3
chr18:37134773-37135262	chr18:37135695-37136603	-0.117068	3
chr14:76562586-76562882	chr14:76564632-76565054	-0.117068	3
chr7:26431583-26432325	chr7:26432426-26432943	-0.117068	3
chr16:49620163-49620702	chr16:49623278-49624173	-0.117068	3
chr20:58837024-58837151	chr20:58838875-58839131	-0.116838	3
chr3:128101339-128101608	chr3:128113195-128113509	-0.116609	3
chr16:85620804-85621074	chr16:85622006-85622301	-0.116609	3
chr19:34284775-34285386	chr19:34285925-34286209	-0.116379	3
chr20:56257799-56257989	chr20:56260156-56260644	-0.116379	3
chr12:62111891-62112053	chr12:62114459-62114787	-0.11615	3
chr16:8585262-8585733	chr16:8591589-8591747	-0.11615	3
chr18:45248217-45248495	chr18:45248620-45248846	-0.11615	3
chr20:51609216-51609459	chr20:51609597-51609935	-0.11615	3
chr20:22433132-22433850	chr20:22434315-22434553	-0.11615	3
chr20:55834110-55835050	chr20:55835493-55835839	-0.11615	3
chr7:157476570-157476981	chr7:157479297-157479448	-0.11615	3
chr14:33196525-33197488	chr14:33197656-33198622	-0.115691	3
chr10:114316893-114317451	chr10:114318165-114318871	-0.115691	3
chr1:39287026-39287451	chr1:39287597-39287954	-0.115461	3
chr20:14313532-14314202	chr20:14314449-14314748	-0.115002	3
chr6:133452668-133452943	chr6:133453299-133454070	-0.115002	3
chr11:16191133-16191977	chr11:16192633-16193488	-0.115002	3
chr22:27695263-27695481	chr22:27696390-27696783	-0.114773	3
chr8:59999075-59999661	chr8:60000006-60000732	-0.114314	3
chrY:701296-701442	chrY:706165-706389	-0.114314	3
chr10:11306264-11306401	chr10:11306958-11307657	-0.114314	3
chr19:31311361-31311992	chr19:31321528-31321902	-0.114084	3
chr2:8084755-8085140	chr2:8088316-8088879	-0.114084	3
chr5:141870667-141871325	chr5:141872326-141872761	-0.114084	3
chr1:245023930-245024180	chr1:245025069-245025402	-0.114084	3
chr18:23590606-23591149	chr18:23595661-23596377	-0.113855	3
chr2:236769646-236769889	chr2:236773696-236774204	-0.113855	3
chr15:95244498-95245066	chr15:95247562-95247891	-0.113855	3
chr5:167592692-167593055	chr5:167594061-167594351	-0.113625	3
chr1:7409145-7409321	chr1:7418297-7418502	-0.113396	3
chr4:148861372-148861848	chr4:148861964-148862311	-0.112937	3
chr10:80423552-80423827	chr10:80425102-80425445	-0.112937	3
chr16:55032467-55032727	chr16:55033345-55033683	-0.112707	3
chr8:94095088-94095648	chr8:94096924-94097699	-0.112707	3
chr22:29399925-29400085	chr22:29400568-29401232	-0.112707	3
chr9:11277691-11277858	chr9:11282175-11282348	-0.112707	3
chr9:9348168-9348515	chr9:9358740-9359491	-0.112478	3
chr5:3118599-3119040	chr5:3120491-3120610	-0.112248	3
chr10:131685476-131686086	chr10:131686650-131687174	-0.112019	3
chr10:77054584-77054911	chr10:77055134-77055949	-0.111789	3
chr2:199510532-199510961	chr2:199515277-199515658	-0.11133	3
chr10:77697330-77697866	chr10:77698087-77698903	-0.11133	3
chr5:73885068-73885480	chr5:73885603-73885976	-0.11133	3
chr2:236995467-236995931	chr2:236998243-236998623	-0.11133	3
chr18:45079468-45079933	chr18:45081744-45082045	-0.1111	3
chr2:213057454-213058166	chr2:213058678-213058894	-0.110871	3
chr2:104061480-104062215	chr2:104063839-104064493	-0.110871	3
chr5:94120350-94121065	chr5:94122052-94122743	-0.110641	3
chr2:129625213-129625433	chr2:129715171-129715291	-0.110641	3
chr1:63465787-63466582	chr1:63466741-63467502	-0.110182	3
chr1:10758132-10758684	chr1:10759438-10759882	-0.109953	3
chr10:50604419-50605256	chr10:50606788-50607163	-0.109953	3
chr18:22821854-22822292	chr18:22823562-22823767	-0.109723	3
chr2:68088948-68089477	chr2:68092900-68093233	-0.109493	3
chr18:73689235-73689527	chr18:73689974-73690254	-0.109493	3
chr8:37038638-37038990	chr8:37041478-37041936	-0.109493	3
chr11:15391926-15392633	chr11:15396078-15396364	-0.109493	3
chr7:14586995-14587481	chr7:14590695-14591479	-0.109264	3
chr5:91976793-91977292	chr5:91978188-91979110	-0.109264	3
chr1:106768042-106768418	chr1:106769078-106769394	-0.109264	3
chr9:83118384-83119380	chr9:83119536-83119800	-0.109034	3
chr14:99707072-99707350	chr14:99707840-99708352	-0.108805	3
chr11:40435840-40436179	chr11:40442794-40443509	-0.108805	3
chr2:59889113-59889986	chr2:59890127-59890814	-0.108575	3
chr15:97131152-97131982	chr15:97132959-97133446	-0.108116	3
chr11:32085759-32086109	chr11:32092857-32093225	-0.108116	3
chr2:7341979-7342326	chr2:7343272-7343537	-0.108116	3
chr16:72981635-72981865	chr16:72983286-72983454	-0.108116	3
chr15:96017259-96017573	chr15:96019959-96020222	-0.108116	3
chr15:97739730-97740348	chr15:97742689-97743146	-0.108116	3
chr7:42066258-42066904	chr7:42067024-42067783	-0.107886	3
chr4:111548947-111549192	chr4:111549644-111549944	-0.107657	3
chr13:72100022-72100381	chr13:72101630-72101946	-0.107427	3
chr15:86890107-86890560	chr15:86890922-86891203	-0.107427	3
chr7:14514558-14514889	chr7:14518694-14518987	-0.107198	3
chr10:11056447-11057336	chr10:11057446-11057886	-0.106968	3
chr10:33559951-33560296	chr10:33560823-33561255	-0.106738	3
chr1:217135024-217135235	chr1:217138057-217138393	-0.106738	3
chr7:113355260-113355641	chr7:113355759-113356357	-0.106738	3
chr16:85707840-85708073	chr16:85709465-85709806	-0.106738	3
chr19:31655957-31656349	chr19:31656660-31657232	-0.106509	3
chr8:66150106-66150833	chr8:66150993-66151551	-0.106509	3
chr16:51294192-51294437	chr16:51299888-51300154	-0.10582	3
chr19:32007381-32007621	chr19:32008071-32008470	-0.10582	3
chr6:10315155-10315908	chr6:10316524-10316933	-0.10559	3
chr10:65842202-65842644	chr10:65844953-65845575	-0.105361	3
chr2:206582064-206582233	chr2:206585303-206585440	-0.105361	3
chr8:37211225-37211676	chr8:37217136-37217373	-0.105361	3
chr4:147932901-147933723	chr4:147933886-147934684	-0.105131	3
chr5:91120255-91120992	chr5:91122022-91122767	-0.105131	3
chr1:216978759-216978905	chr1:216979356-216979945	-0.104902	3
chr5:168508151-168508532	chr5:168510340-168510686	-0.104902	3
chr2:104936998-104937234	chr2:104937725-104938207	-0.104902	3
chr16:51905943-51906732	chr16:51910411-51911086	-0.104902	3
chr14:33632927-33633359	chr14:33634096-33634800	-0.104442	3
chr9:128506007-128506635	chr9:128506926-128507701	-0.104213	3
chr7:113935639-113936137	chr7:113945127-113945489	-0.103983	3
chr6:9388619-9389026	chr6:9398414-9399072	-0.103983	3
chr18:44783208-44784126	chr18:44784299-44785182	-0.103983	3
chr5:166877814-166877963	chr5:166878091-166878351	-0.103753	3
chr10:77358614-77359261	chr10:77360145-77360386	-0.103524	3
chr16:78706634-78707109	chr16:78707476-78708032	-0.103524	3
chr1:8815012-8815388	chr1:8816551-8816710	-0.103524	3
chr3:55500680-55501087	chr3:55501269-55502100	-0.102835	3
chr1:10600234-10601057	chr1:10601565-10601838	-0.102605	3
chr6:9408125-9408376	chr6:9408593-9409279	-0.102375	3
chr1:61323806-61324677	chr1:61327972-61328529	-0.102375	3
chr14:97910668-97910874	chr14:97911048-97911604	-0.102146	3
chr3:66298554-66298845	chr3:66306098-66306656	-0.101687	3
chr3:169246162-169246634	chr3:169250749-169251665	-0.101687	3
chr1:216720924-216721354	chr1:216723257-216723991	-0.101457	3
chr10:114397655-114398177	chr10:114398720-114399135	-0.101457	3
chr9:128528816-128529192	chr9:128532956-128533818	-0.101227	3
chr9:16731853-16732118	chr9:16732445-16732875	-0.101227	3
chr6:10311490-10311685	chr6:10315155-10315908	-0.100768	3
chr1:84234871-84235206	chr1:84235417-84236291	-0.100538	3
chr5:4480820-4481696	chr5:4489974-4490678	-0.100308	3
chr22:27518617-27518847	chr22:27524029-27524496	-0.100308	3
chr12:24607630-24607914	chr12:24609761-24610242	-0.100308	3
chr6:156210912-156211380	chr6:156215710-156216069	-0.100079	3
chr19:32121674-32122039	chr19:32124850-32125817	-0.0998491	3
chr10:76017473-76017753	chr10:76018043-76018434	-0.0998491	3
chr20:39392656-39393095	chr20:39396038-39396214	-0.0996194	3
chr1:95806795-95807422	chr1:95811296-95812015	-0.0996194	3
chr20:14314449-14314748	chr20:14314871-14315370	-0.0996194	3
chr16:54540531-54541446	chr16:54542193-54542889	-0.0996194	3
chr7:39038911-39039164	chr7:39044564-39045039	-0.0993897	3
chr18:54168152-54168809	chr18:54169110-54169628	-0.09916	3
chr17:35177723-35178071	chr17:35180507-35180828	-0.09916	3
chr3:94952184-94952476	chr3:94964830-94965013	-0.09916	3
chr9:12392014-12392690	chr9:12393089-12393366	-0.0989304	3
chr4:181726688-181726937	chr4:181729438-181730020	-0.0989304	3
chr1:221088178-221088660	chr1:221090405-221091077	-0.0987007	3
chr14:37744922-37745352	chr14:37747894-37748740	-0.098471	3
chrX:97126978-97127386	chrX:97128585-97129063	-0.098471	3
chr10:64756500-64757055	chr10:64759675-64760578	-0.098471	3
chr13:112974140-112974499	chr13:112979491-112979703	-0.0982413	3
chr16:54097078-54097270	chr16:54098193-54098696	-0.0980116	3
chr6:21040068-21040586	chr6:21041461-21041767	-0.0980116	3
chr20:62793998-62794321	chr20:62795260-62795583	-0.0980116	3
chr9:10660373-10660673	chr9:10662035-10662417	-0.0977818	3
chr14:57758611-57759372	chr14:57761908-57762291	-0.0977818	3
chr15:97346942-97347374	chr15:97347972-97348342	-0.0977818	3
chr10:33590215-33590510	chr10:33591130-33591547	-0.0973224	3
chr7:25989443-25989773	chr7:25990426-25991093	-0.0973224	3
chr1:10803473-10803727	chr1:10803871-10804128	-0.0970927	3
chr16:85609230-85609577	chr16:85612961-85613071	-0.096863	3
chr11:29206332-29206701	chr11:29206892-29207323	-0.096863	3
chr8:99679231-99679864	chr8:99680747-99681213	-0.096863	3
chr11:115116414-115117038	chr11:115117585-115118337	-0.0966333	3
chr5:109515550-109515910	chr5:109516801-109517019	-0.0966333	3
chr8:61682827-61683115	chr8:61690504-61690991	-0.0964035	3
chr10:131688350-131688493	chr10:131688832-131689783	-0.0961738	3
chr6:50689757-50690366	chr6:50690473-50690894	-0.0961738	3
chr10:106948323-106948833	chr10:106952650-106952867	-0.0961738	3
chr1:208397452-208398023	chr1:208399702-208400186	-0.0961738	3
chr7:21252270-21252905	chr7:21253670-21253961	-0.0959441	4
chr1:104001944-104002311	chr1:104003213-104003438	-0.0959441	4
chr10:102998428-102998686	chr10:103001949-103002468	-0.0959441	4
chr14:90377428-90377678	chr14:90378874-90379412	-0.0959441	4
chr8:136516549-136517052	chr8:136520420-136520833	-0.0957144	4
chr15:78055417-78055617	chr15:78064959-78065239	-0.0957144	4
chr19:5068769-5068957	chr19:5074461-5074631	-0.0957144	4
chr13:98117381-98118350	chr13:98119223-98119728	-0.0957144	4
chr18:54652028-54652397	chr18:54654346-54654847	-0.0957144	4
chr6:101457780-101458260	chr6:101460931-101461272	-0.0954846	4
chr18:38441222-38441642	chr18:38446753-38447345	-0.0954846	4
chr3:17619252-17620027	chr3:17629875-17630234	-0.0954846	4
chr5:77289061-77289239	chr5:77289583-77290288	-0.0954846	4
chr19:32292260-32292908	chr19:32295820-32296043	-0.0952549	4
chr4:35292465-35292862	chr4:35299856-35300363	-0.0952549	4
chr2:223164602-223165241	chr2:223169659-223169951	-0.0950252	4
chr18:35184400-35184909	chr18:35187183-35187604	-0.0950252	4
chr2:59815515-59815925	chr2:59816576-59817286	-0.0947954	4
chr1:91215977-91216694	chr1:91216872-91217101	-0.0945657	4
chr3:32937909-32938696	chr3:32939070-32939339	-0.0945657	4
chr18:54182172-54182797	chr18:54183093-54183622	-0.0943359	4
chr13:94713091-94713995	chr13:94718198-94718636	-0.0943359	4
chr3:169195621-169196044	chr3:169200479-169200940	-0.0943359	4
chr3:71633623-71634198	chr3:71635533-71635994	-0.0943359	4
chr10:77840269-77840575	chr10:77844789-77845280	-0.0941062	4
chr2:59246068-59246651	chr2:59248545-59249108	-0.0941062	4
chr3:18305966-18306867	chr3:18308632-18309174	-0.0941062	4
chr17:35270338-35270602	chr17:35274816-35275308	-0.0941062	4
chr18:54528273-54529090	chr18:54530025-54530397	-0.0938764	4
chr2:66770662-66771609	chr2:66771718-66772266	-0.0938764	4
chr5:136607544-136607650	chr5:136608634-136609229	-0.0938764	4
chr2:202723190-202723827	chr2:202724561-202725481	-0.0938764	4
chr16:73088613-73089536	chr16:73089645-73090178	-0.0938764	4
chr4:107838208-107838710	chr4:107842975-107843145	-0.0936467	4
chr1:63553539-63554203	chr1:63555500-63556021	-0.0936467	4
chr1:63474934-63475070	chr1:63475507-63476026	-0.0936467	4
chr14:34106632-34106996	chr14:34107878-34108265	-0.0934169	4
chr3:169223706-169224490	chr3:169228068-169228740	-0.0934169	4
chr2:175181922-175182268	chr2:175186828-175187762	-0.0934169	4
chr3:168871506-168871946	chr3:168874568-168874932	-0.0934169	4
chr7:21868464-21868668	chr7:21870905-21871137	-0.0934169	4
chr19:1423188-1423666	chr19:1424978-1425363	-0.0931872	4
chr10:107462070-107462466	chr10:107474099-107474330	-0.0931872	4
chr11:125250042-125250408	chr11:125252289-125252718	-0.0931872	4
chr5:158406223-158406834	chr5:158407162-158407724	-0.0931872	4
chr4:151218246-151218649	chr4:151219123-151220077	-0.0929574	4
chr7:131618565-131618922	chr7:131619775-131619915	-0.0927277	4
chr8:25751193-25751580	chr8:25751791-25752333	-0.0927277	4
chr14:76804305-76804574	chr14:76806159-76806517	-0.0927277	4
chr11:12701000-12701474	chr11:12701829-12702168	-0.0927277	4
chr16:52499885-52500645	chr16:52500913-52501591	-0.0927277	4
chr2:59181148-59181549	chr2:59181849-59182548	-0.0922681	4
chr3:182217956-182218591	chr3:182219371-182220090	-0.0920383	4
chr5:166840513-166841224	chr5:166842376-166842564	-0.0920383	4
chr3:81947607-81948561	chr3:81951829-81952431	-0.0920383	4
chr4:112585872-112586099	chr4:112591102-112591394	-0.0920383	4
chr6:10099064-10099610	chr6:10099968-10100074	-0.0920383	4
chr4:119409054-119409785	chr4:119414090-119415015	-0.0918086	4
chr18:72910045-72910356	chr18:72910751-72911465	-0.0918086	4
chr2:105116266-105116781	chr2:105117609-105118171	-0.0915788	4
chr1:63341017-63341923	chr1:63342118-63342627	-0.0915788	4
chr15:73856547-73857185	chr15:73857628-73858088	-0.0915788	4
chr1:10653631-10654398	chr1:10655666-10656033	-0.0915788	4
chr14:57757339-57758135	chr14:57758611-57759372	-0.0915788	4
chr16:50869943-50870594	chr16:50870781-50871056	-0.0915788	4
chr2:237069953-237070153	chr2:237071358-237071863	-0.091349	4
chrX:9166528-9166669	chrX:9219897-9220188	-0.091349	4
chr1:88780705-88781352	chr1:88781769-88782315	-0.091349	4
chr14:95555791-95556267	chr14:95556465-95556728	-0.0911192	4
chr9:36898477-36898780	chr9:36902061-36902476	-0.0908895	4
chr10:11141205-11141408	chr10:11143657-11143924	-0.0908895	4
chrX:147776874-147777293	chrX:147779597-147780244	-0.0906597	4
chr7:153887069-153887230	chr7:153905531-153905805	-0.0906597	4
chr6:94259587-94259950	chr6:94260059-94260604	-0.0906597	4
chr12:107103964-107104414	chr12:107104839-107105017	-0.0906597	4
chr1:81959716-81959923	chr1:81960669-81960972	-0.0904299	4
chr5:157913967-157914185	chr5:157914377-157914633	-0.0904299	4
chr12:41758184-41758403	chr12:41759478-41760439	-0.0904299	4
chr1:10849843-10850148	chr1:10850337-10850697	-0.0902001	4
chr6:10382830-10383000	chr6:10383962-10384789	-0.0902001	4
chr4:148861964-148862311	chr4:148864977-148865626	-0.0899703	4
chr2:7608920-7609433	chr2:7612805-7612986	-0.0899703	4
chr10:115191466-115192067	chr10:115196485-115196873	-0.0897405	4
chr18:53226298-53226747	chr18:53227046-53227324	-0.0897405	4
chr11:8317631-8318306	chr11:8320164-8320395	-0.0895107	4
chr3:71358469-71358938	chr3:71359881-71360059	-0.0895107	4
chr7:14428702-14429577	chr7:14433631-14433998	-0.0895107	4
chr13:53619377-53619976	chr13:53622083-53622667	-0.0895107	4
chr3:71388221-71388937	chr3:71389319-71389847	-0.0895107	4
chr17:59887143-59887832	chr17:59893205-59893959	-0.0895107	4
chr9:81428116-81428846	chr9:81443086-81443882	-0.0890511	4
chr3:71184501-71184862	chr3:71184999-71185971	-0.0888213	4
chr16:6427660-6427815	chr16:6434049-6434348	-0.0888213	4
chr10:22096016-22096777	chr10:22097408-22097900	-0.0885915	4
chr3:18422125-18422578	chr3:18427339-18427549	-0.0885915	4
chr10:131653499-131653680	chr10:131658658-131659325	-0.0881319	4
chr10:77973081-77974066	chr10:77977756-77978337	-0.0881319	4
chr3:126754360-126754564	chr3:126756133-126756245	-0.0881319	4
chr18:37660236-37660830	chr18:37661778-37662211	-0.0881319	4
chr18:35178209-35179101	chr18:35184400-35184909	-0.0879021	4
chr14:33410572-33411202	chr14:33411709-33412284	-0.0879021	4
chr3:128532611-128533193	chr3:128533336-128533637	-0.0879021	4
chr2:161969508-161970026	chr2:161970565-161971079	-0.0879021	4
chr8:59869924-59870673	chr8:59870788-59871485	-0.0879021	4
chr1:8772335-8773147	chr1:8777382-8778167	-0.0876723	4
chr7:26514041-26514732	chr7:26518038-26518434	-0.0876723	4
chr3:147336364-147336840	chr3:147337650-147338317	-0.0876723	4
chr16:73384877-73385569	chr16:73388567-73389239	-0.0874425	4
chr2:177022494-177022802	chr2:177023285-177023909	-0.0874425	4
chr20:51594200-51594385	chr20:51594712-51595304	-0.0874425	4
chr2:59955564-59956066	chr2:59956917-59957397	-0.0872126	4
chr7:113935159-113935516	chr7:113935639-113936137	-0.0872126	4
chr5:88610022-88610429	chr5:88610851-88611625	-0.0869828	4
chr18:44040034-44040857	chr18:44042475-44043106	-0.086753	4
chr16:72866490-72866992	chr16:72868798-72869493	-0.086753	4
chr2:58880898-58881146	chr2:58881422-58882057	-0.086753	4
chr6:19928699-19929033	chr6:19929633-19929809	-0.086753	4
chr2:5403491-5403725	chr2:5404636-5404977	-0.0865232	4
chr1:10923693-10924269	chr1:10924716-10925665	-0.0862933	4
chr10:111970451-111971441	chr10:111973921-111974667	-0.0862933	4
chr5:132661640-132661943	chr5:132663959-132664222	-0.0860635	4
chr15:94994060-94994196	chr15:94994842-94995037	-0.0860635	4
chr6:156387660-156388540	chr6:156390024-156390356	-0.0860635	4
chr11:36650355-36650959	chr11:36651173-36651801	-0.0860635	4
chr2:204975571-204975822	chr2:204976237-204976756	-0.0858337	4
chr1:37030800-37031177	chr1:37033640-37033846	-0.0856038	4
chr8:100197715-100197984	chr8:100198099-100198425	-0.085374	4
chr11:31843271-31844114	chr11:31845549-31846409	-0.085374	4
chr6:50180405-50180676	chr6:50180920-50181312	-0.085374	4
chr14:33198788-33199506	chr14:33199948-33200636	-0.0851442	4
chr7:42159381-42160267	chr7:42164845-42165501	-0.0849143	4
chr16:72213670-72213834	chr16:72214281-72214686	-0.0849143	4
chr1:3232111-3232746	chr1:3234228-3234785	-0.0844546	4
chr14:34150516-34150937	chr14:34151205-34151400	-0.0842248	4
chr13:104488939-104489252	chr13:104491847-104492295	-0.0839949	4
chrX:137080892-137081717	chrX:137083715-137084094	-0.0837651	4
chr2:164069275-164069592	chr2:164070308-164070717	-0.0837651	4
chr18:45087355-45088003	chr18:45097517-45097951	-0.0835352	4
chr14:97204781-97205594	chr14:97207236-97207491	-0.0833054	4
chr2:104935794-104936107	chr2:104936998-104937234	-0.0830755	4
chr4:12329780-12330061	chr4:12330236-12330469	-0.0830755	4
chr22:35593986-35594151	chr22:35594404-35594618	-0.0828456	4
chr3:181770056-181770448	chr3:181778956-181779511	-0.0828456	4
chr16:30796063-30796328	chr16:30798137-30798614	-0.0828456	4
chr3:134978292-134978760	chr3:134978898-134979325	-0.0823859	4
chr20:51590551-51591035	chr20:51591631-51592111	-0.0823859	4
chr18:55155164-55156110	chr18:55158220-55158558	-0.0823859	4
chr15:66344237-66344456	chr15:66347641-66347809	-0.082156	4
chr19:30851193-30851513	chr19:30851671-30852124	-0.082156	4
chr3:71218293-71218926	chr3:71219043-71219940	-0.082156	4
chr19:31140009-31140596	chr19:31140754-31141107	-0.082156	4
chr3:78928576-78929001	chr3:78929932-78930431	-0.0819262	4
chr3:82832330-82832799	chr3:82836585-82837226	-0.0819262	4
chr14:45031660-45032277	chr14:45034822-45035493	-0.0819262	4
chr6:45413578-45414134	chr6:45416966-45417265	-0.0816963	4
chr6:170606425-170606726	chr6:170606855-170607359	-0.0816963	4
chr19:31556561-31556978	chr19:31557111-31557807	-0.0814664	4
chr1:6514155-6515137	chr1:6515240-6515902	-0.0814664	4
chr6:156874797-156875244	chr6:156885272-156885524	-0.0810067	4
chr5:166839736-166839876	chr5:166840513-166841224	-0.0810067	4
chr11:32020174-32020661	chr11:32024775-32025039	-0.0810067	4
chr18:76745068-76745400	chr18:76746251-76746612	-0.0807768	4
chr2:177546430-177546672	chr2:177546874-177547318	-0.0805469	4
chr16:53957009-53957551	chr16:53958544-53959203	-0.0805469	4
chr16:73602689-73602944	chr16:73603107-73603656	-0.080317	4
chr11:133212324-133212446	chr11:133213517-133213922	-0.080317	4
chr15:95846109-95846282	chr15:95847281-95848060	-0.0800871	4
chr5:134523111-134523723	chr5:134523917-134524511	-0.0798572	4
chr10:36459989-36460505	chr10:36461565-36462004	-0.0798572	4
chr7:13564901-13565260	chr7:13569428-13569898	-0.0798572	4
chr1:208855889-208856281	chr1:208864436-208864957	-0.0796273	4
chr1:90504971-90505763	chr1:90532577-90533442	-0.0791675	4
chr9:3646832-3647285	chr9:3647445-3648126	-0.0789376	4
chr1:86043408-86043865	chr1:86044011-86044502	-0.0787077	4
chr2:59181849-59182548	chr2:59182848-59183514	-0.0784778	4
chr1:88439869-88440489	chr1:88442744-88443120	-0.0784778	4
chr7:132561265-132562079	chr7:132563093-132563302	-0.0782479	4
chr9:9920229-9920625	chr9:9920734-9921277	-0.0782479	4
chr4:149613475-149613785	chr4:149614040-149614274	-0.0782479	4
chr3:3048989-3049241	chr3:3052910-3053357	-0.0782479	4
chr6:85823680-85824179	chr6:85824323-85824841	-0.078018	4
chr10:103374420-103375204	chr10:103377362-103377801	-0.078018	4
chr19:31349626-31349778	chr19:31353600-31354084	-0.078018	4
chr18:72930024-72930740	chr18:72931070-72931555	-0.0777881	4
chr18:22680577-22681018	chr18:22681727-22682259	-0.0773283	4
chr2:67017542-67017917	chr2:67020681-67021120	-0.0773283	4
chr6:140071951-140072643	chr6:140073262-140073436	-0.0773283	4
chr6:9796157-9796555	chr6:9802223-9802536	-0.0773283	4
chr1:214036432-214036723	chr1:214037287-214037935	-0.0770984	4
chr5:165980797-165981228	chr5:165981449-165981784	-0.0770984	4
chr13:92505993-92506260	chr13:92526964-92527537	-0.0770984	4
chr5:92032699-92033080	chr5:92035762-92036657	-0.0768685	4
chr15:96703603-96703851	chr15:96704200-96704323	-0.0766385	4
chr5:124534030-124534755	chr5:124535233-124535489	-0.0764086	4
chr17:46662821-46662987	chr17:46663835-46664169	-0.0764086	4
chr1:88206860-88207352	chr1:88207503-88207738	-0.0759488	4
chr12:81105674-81105997	chr12:81106656-81107004	-0.0757188	4
chr1:208341008-208341214	chr1:208343414-208343787	-0.0757188	4
chr1:87859160-87859697	chr1:87860191-87860509	-0.0754889	4
chr15:100051805-100052057	chr15:100052345-100052479	-0.0754889	4
chr15:97345884-97346533	chr15:97346942-97347374	-0.0754889	4
chrX:149534670-149534891	chrX:149535229-149535530	-0.0754889	4
chr18:76135240-76135636	chr18:76138720-76138890	-0.075259	4
chr15:95833850-95834232	chr15:95834748-95835338	-0.075259	4
chr2:58993461-58994126	chr2:58994588-58995233	-0.075259	4
chrX:149538168-149538520	chrX:149540665-149540919	-0.075259	4
chr1:79839486-79839999	chr1:79841200-79841495	-0.0747991	4
chr1:16573328-16574110	chr1:16574422-16574589	-0.0747991	4
chr16:7493184-7493422	chr16:7501802-7502292	-0.0747991	4
chr3:55276819-55277746	chr3:55278079-55278814	-0.0747991	4
chr15:74862614-74863200	chr15:74867374-74867615	-0.0745692	4
chr17:55740340-55740832	chr17:55742690-55742942	-0.0745692	4
chr1:10599349-10599836	chr1:10600234-10601057	-0.0743392	4
chrX:40013184-40013926	chrX:40014030-40014566	-0.0743392	4
chr11:132562808-132563114	chr11:132563496-132563718	-0.0743392	4
chr1:44048509-44049045	chr1:44050009-44050871	-0.0743392	4
chr5:168256107-168256342	chr5:168258389-168258809	-0.0741093	4
chr5:145878573-145878861	chr5:145879376-145879597	-0.0741093	4
chr10:108886342-108886957	chr10:108888877-108889329	-0.0738794	4
chr11:41687181-41687504	chr11:41688868-41689213	-0.0736494	4
chr10:131684399-131684782	chr10:131685476-131686086	-0.0736494	4
chr11:63529656-63530140	chr11:63530889-63531358	-0.0736494	4
chr1:10777454-10777688	chr1:10778338-10778555	-0.0736494	4
chr4:181617776-181618231	chr4:181621689-181622079	-0.0734195	4
chr2:145957847-145958258	chr2:145958504-145958929	-0.0731895	4
chr18:36939933-36940391	chr18:36941093-36941476	-0.0729596	4
chr8:64887881-64888094	chr8:64888215-64888606	-0.0729596	4
chr9:37149699-37150570	chr9:37158817-37159274	-0.0729596	4
chr5:77494832-77495021	chr5:77506751-77507493	-0.0729596	4
chr3:25476924-25477544	chr3:25477740-25478084	-0.0727296	4
chr18:53163402-53163961	chr18:53164083-53164788	-0.0724996	4
chr2:66960557-66961219	chr2:66962109-66962978	-0.0724996	4
chr16:86384054-86384217	chr16:86384458-86384769	-0.0722697	4
chr16:85608609-85608787	chr16:85609230-85609577	-0.0722697	4
chr5:2726366-2726466	chr5:2741688-2741803	-0.0722697	4
chr10:77707895-77708722	chr10:77711467-77712236	-0.0722697	4
chr8:60267265-60267877	chr8:60268005-60268386	-0.0720397	4
chr6:99065858-99066620	chr6:99069168-99069544	-0.0720397	4
chr10:115005112-115005467	chr10:115009927-115010323	-0.0720397	4
chr4:24135918-24136349	chr4:24137107-24137928	-0.0720397	4
chr10:114283270-114283864	chr10:114284114-114284713	-0.0720397	4
chr15:98745314-98745971	chr15:98751722-98751932	-0.0718098	4
chr14:98613533-98613826	chr14:98622818-98623262	-0.0718098	4
chr18:72373014-72373312	chr18:72374480-72374950	-0.0718098	4
chr8:20656752-20657482	chr8:20658184-20658475	-0.0718098	4
chr9:37214946-37215807	chr9:37215944-37216254	-0.0715798	4
chr9:82661122-82661854	chr9:82663635-82664421	-0.0715798	4
chr12:97984091-97984319	chr12:97988350-97988829	-0.0715798	4
chr3:146691612-146692576	chr3:146693255-146693565	-0.0713498	4
chr8:37187147-37187536	chr8:37188347-37188867	-0.0708899	4
chr6:143189141-143189464	chr6:143193151-143193583	-0.0708899	4
chr3:29801327-29801632	chr3:29801826-29802139	-0.0706599	4
chr10:9169819-9170193	chr10:9172253-9172766	-0.0706599	4
chr15:60224466-60224922	chr15:60228112-60228595	-0.07043	4
chr6:137722305-137722932	chr6:137723390-137724002	-0.0702	4
chr6:41490639-41490971	chr6:41491552-41492076	-0.0702	4
chr6:143140684-143141001	chr6:143141157-143141406	-0.0702	4
chr8:97158992-97159621	chr8:97167857-97168153	-0.0702	4
chr11:32275217-32276039	chr11:32277333-32277898	-0.06997	4
chr5:122694434-122695017	chr5:122695388-122696129	-0.06974	4
chr8:92334808-92335075	chr8:92335189-92335368	-0.06974	4
chr5:77140116-77140525	chr5:77141081-77141589	-0.0695101	4
chr12:103491364-103491591	chr12:103493991-103494571	-0.0695101	4
chr20:4833007-4833411	chr20:4833997-4834384	-0.0695101	4
chr18:72935706-72936629	chr18:72938259-72938870	-0.0692801	4
chr5:123997977-123998444	chr5:124001400-124001894	-0.0692801	4
chr10:131589223-131589679	chr10:131590060-131590977	-0.0688201	4
chr10:8948234-8948522	chr10:8952144-8952618	-0.0685901	4
chr4:24879524-24880197	chr4:24890473-24890787	-0.0685901	4
chr9:16708784-16709471	chr9:16709992-16710303	-0.0685901	4
chr12:111581149-111581471	chr12:111588750-111589470	-0.0683601	4
chr19:30628763-30629278	chr19:30630636-30631233	-0.0683601	4
chr6:51167325-51168059	chr6:51171591-51171836	-0.0681301	4
chr15:53827945-53828385	chr15:53828964-53829507	-0.0681301	4
chr5:93264829-93265316	chr5:93274240-93274562	-0.0681301	4
chr2:240320661-240321081	chr2:240321195-240321689	-0.0676702	4
chr6:133253209-133254121	chr6:133254291-133254783	-0.0676702	4
chr2:58765405-58765887	chr2:58766712-58767618	-0.0674402	4
chr19:32197675-32197966	chr19:32198075-32198512	-0.0674402	4
chr18:23393562-23394256	chr18:23394921-23395348	-0.0672102	4
chr11:32016512-32017050	chr11:32020174-32020661	-0.0672102	4
chrX:39944177-39944773	chrX:39945858-39946230	-0.0672102	4
chr3:77152313-77152544	chr3:77152730-77152953	-0.0672102	4
chr2:57975520-57976429	chr2:57976881-57977204	-0.0672102	4
chr1:217124437-217125020	chr1:217126356-217126833	-0.0669802	4
chr5:123526648-123527370	chr5:123529033-123529296	-0.0669802	4
chr13:98119223-98119728	chr13:98119868-98120251	-0.0669802	4
chr15:96888690-96889143	chr15:96889590-96889971	-0.0669802	4
chr8:37232560-37233427	chr8:37234633-37234866	-0.0667502	4
chr2:60131153-60132120	chr2:60132319-60133158	-0.0667502	4
chr2:68010935-68011559	chr2:68012960-68013350	-0.0667502	4
chr5:157670722-157671509	chr5:157673732-157674302	-0.0665202	4
chr15:37870355-37870960	chr15:37871096-37872008	-0.0665202	4
chrX:147649261-147649463	chrX:147649873-147650371	-0.0662902	4
chr3:181425538-181426207	chr3:181426369-181426915	-0.0658301	4
chr16:5894673-5895300	chr16:5899897-5900075	-0.0658301	4
chr9:84434315-84434610	chr9:84434899-84435424	-0.0653701	4
[truncated: 3,659 more rows]

## Sheet: mouse_CNE-CNE_pairs
# Mammalian conserved CNE-CNE pairs in the mouse genome
CNE_1	CNE_2	nRDD value	nRDD group
chr19:40190698-40191128	chr19:40191237-40191563	-1.61863	1
chr15:35661653-35662250	chr15:35663836-35664466	-1.45754	1
chr13:47009714-47010168	chr13:47010553-47010953	-1.44147	1
chr2:34627354-34627495	chr2:34628130-34628475	-1.4184	1
chr13:73306340-73306596	chr13:73309931-73310069	-1.36572	1
chr2:105769535-105770333	chr2:105772137-105773099	-1.3656	1
chr5:33501999-33502492	chr5:33505815-33506387	-1.30131	1
chr13:7057326-7057740	chr13:7059255-7059485	-1.19207	1
chr5:104776142-104777000	chr5:104777205-104777387	-1.04971	1
chr9:107504127-107504468	chr9:107505192-107505590	-1.0341	1
chr11:25085926-25086397	chr11:25086973-25087614	-1.02479	1
chr16:6775356-6775818	chr16:6776565-6777531	-0.984166	1
chr4:72047240-72048095	chr4:72049525-72050377	-0.967146	1
chr4:51253008-51253194	chr4:51253630-51254357	-0.964674	1
chr9:107507068-107507291	chr9:107507593-107507955	-0.957236	1
chr12:107690578-107691024	chr12:107692463-107693016	-0.921889	1
chr1:187344189-187344559	chr1:187345163-187345455	-0.910791	1
chr3:18100029-18100618	chr3:18101099-18101412	-0.891154	1
chr13:84067118-84067910	chr13:84068178-84069036	-0.889862	1
chr5:33500520-33500865	chr5:33501999-33502492	-0.881903	1
chr5:56328537-56329393	chr5:56341058-56341641	-0.881718	1
chr4:79694744-79695225	chr4:79697229-79698000	-0.87819	1
chr10:90133025-90133482	chr10:90133662-90134073	-0.861949	1
chr2:163297277-163297606	chr2:163300554-163300991	-0.854434	1
chr4:125959895-125960088	chr4:125960861-125961171	-0.8501	1
chr14:21260573-21261285	chr14:21264681-21265497	-0.84216	1
chr16:7842848-7843200	chr16:7845100-7845336	-0.837988	1
chr5:33520573-33520959	chr5:33522165-33522528	-0.825992	1
chr6:88263276-88263770	chr6:88265812-88266193	-0.805068	1
chr11:24672068-24672518	chr11:24673601-24673972	-0.798884	1
chr16:8322565-8323140	chr16:8325745-8326217	-0.787241	1
chr14:24635744-24636070	chr14:24640784-24640986	-0.783736	1
chr1:89674674-89674991	chr1:89680674-89681114	-0.781005	1
chr13:72853647-72853786	chr13:72858501-72858937	-0.772206	1
chr12:94105426-94106156	chr12:94108656-94109275	-0.752921	1
chr4:151467516-151468036	chr4:151469988-151470271	-0.749955	1
chr8:114887330-114887788	chr8:114889285-114889514	-0.738847	1
chr4:154494664-154494966	chr4:154495589-154495952	-0.733871	1
chr13:18578711-18578905	chr13:18580808-18581269	-0.729284	1
chr8:120439307-120439557	chr8:120441107-120441277	-0.719882	1
chr2:26116958-26117150	chr2:26117677-26118008	-0.719681	1
chr5:106816333-106816857	chr5:106820038-106821036	-0.718278	1
chr16:9046184-9046691	chr16:9049007-9049305	-0.712254	1
chr12:107692463-107693016	chr12:107695658-107695861	-0.704602	1
chr15:41011979-41012420	chr15:41013989-41014484	-0.703593	1
chr18:28659742-28660107	chr18:28662906-28663521	-0.693687	1
chr5:57417111-57417418	chr5:57419177-57419477	-0.687806	1
chr19:46215238-46216055	chr19:46216455-46217429	-0.685978	1
chr2:73278202-73278682	chr2:73279771-73280359	-0.681505	1
chr16:8220979-8221332	chr16:8223648-8224337	-0.668447	1
chr5:33458487-33458674	chr5:33460416-33460721	-0.661894	1
chr12:86387959-86388229	chr12:86388816-86389219	-0.655324	1
chr11:85566277-85566801	chr11:85567286-85567561	-0.654091	1
chr2:179754893-179755130	chr2:179763039-179763186	-0.650387	1
chr3:29751491-29752039	chr3:29756169-29756889	-0.647709	1
chrX:117885693-117886291	chrX:117886576-117886701	-0.646472	1
chr11:18246248-18246597	chr11:18247136-18248086	-0.642138	1
chr9:29593486-29593685	chr9:29594654-29595063	-0.640899	1
chr15:75813107-75813450	chr15:75819546-75819862	-0.636143	1
chr5:33460416-33460721	chr5:33465604-33466003	-0.634072	1
chr4:117664290-117664656	chr4:117664836-117665309	-0.632208	1
chr2:178709775-178710006	chr2:178714275-178714875	-0.625152	1
chr7:49682268-49682633	chr7:49686810-49687323	-0.623698	1
chr2:34166984-34167599	chr2:34170494-34170901	-0.622242	1
chr5:33474391-33474591	chr5:33480658-33481028	-0.613912	1
chr18:27826275-27827190	chr18:27828086-27828599	-0.610782	1
chr8:120454081-120454207	chr8:120455293-120455493	-0.600953	1
chr2:158898677-158899057	chr2:158901228-158901706	-0.599276	1
chr4:44589677-44589918	chr4:44591470-44591894	-0.596551	1
chr17:51124982-51125630	chr17:51129080-51129734	-0.596131	1
chr8:122286942-122287153	chr8:122291037-122291388	-0.596131	1
chr12:107789733-107789978	chr12:107796649-107796930	-0.582674	1
chr1:194193659-194194238	chr1:194197656-194198282	-0.578035	1
chr4:115931847-115932297	chr4:115935458-115935703	-0.577613	1
chr17:73220372-73220898	chr17:73223619-73224033	-0.573812	1
chr6:88265812-88266193	chr6:88272145-88272410	-0.570641	1
chr4:151694540-151694858	chr4:151695903-151696610	-0.567678	1
chr19:45734624-45734917	chr19:45735162-45735496	-0.566408	1
chr18:80826040-80826293	chr18:80828615-80829159	-0.564289	1
chr3:66791697-66792297	chr3:66792549-66792825	-0.560897	1
chr12:86189187-86189448	chr12:86192093-86192366	-0.545373	1
chr9:55545999-55546197	chr9:55546570-55547021	-0.543881	1
chr5:33542680-33542900	chr5:33544247-33544600	-0.542175	1
chr12:105856466-105856834	chr12:105862633-105862852	-0.537905	1
chr19:44672013-44672391	chr19:44674670-44675165	-0.537051	1
chr5:33528127-33528663	chr5:33534466-33534746	-0.536837	1
chr18:76697876-76698215	chr18:76699632-76700115	-0.527852	1
chr8:100281300-100281497	chr8:100286468-100287208	-0.527423	1
chr9:107505192-107505590	chr9:107507068-107507291	-0.527209	1
chr5:33540108-33540701	chr5:33542157-33542491	-0.52528	1
chr5:41193908-41194209	chr5:41199195-41199476	-0.52528	1
chr1:56886432-56887330	chr1:56887848-56888563	-0.522707	1
chr2:160548727-160549092	chr2:160552197-160552842	-0.519702	1
chr18:76695907-76696804	chr18:76697876-76698215	-0.519272	1
chr4:148836382-148836851	chr4:148837101-148837307	-0.51691	1
chr1:19735057-19735617	chr1:19737344-19737814	-0.51347	1
chr12:89821779-89822227	chr12:89825172-89825488	-0.511964	1
chr1:133397633-133397956	chr1:133400119-133400668	-0.50852	1
chr7:125185257-125185552	chr7:125189153-125189639	-0.506796	1
chr7:72047928-72048509	chr7:72053881-72054249	-0.506581	1
chr9:99984163-99984611	chr9:99987327-99987678	-0.504425	1
chr2:95014014-95014775	chr2:95016599-95016989	-0.504425	1
chr4:154771581-154772093	chr4:154781257-154781626	-0.503347	1
chr1:184688816-184689274	chr1:184692498-184692988	-0.498383	1
chr5:52039658-52040261	chr5:52040362-52041187	-0.497303	1
chr8:114499459-114500154	chr8:114501860-114502453	-0.495791	1
chr9:32400691-32401085	chr9:32409344-32409899	-0.494278	1
chr1:55936768-55937542	chr1:55938873-55939203	-0.49125	1
chr4:13882177-13882654	chr4:13886173-13886783	-0.49125	1
chr9:34446771-34447384	chr9:34447993-34448694	-0.481935	1
chr9:4434448-4434841	chr9:4440566-4441076	-0.476943	1
chr17:56366228-56366477	chr17:56368373-56368556	-0.470858	1
chr7:136355809-136356068	chr7:136356197-136356812	-0.46803	1
chr16:29904476-29904652	chr16:29907309-29907776	-0.46607	1
chr16:93403564-93404058	chr16:93406661-93407219	-0.463239	1
chr12:106429971-106430186	chr12:106434223-106434543	-0.462367	1
chr17:59453092-59453430	chr17:59453679-59454286	-0.461277	1
chr14:122262911-122263515	chr14:122264898-122265497	-0.460841	1
chr7:137256817-137257337	chr7:137258098-137258939	-0.455386	1
chr7:37880387-37880829	chr7:37887082-37887494	-0.451236	1
chr5:33573293-33573514	chr5:33575375-33575851	-0.449706	1
chr16:8194864-8195661	chr16:8198521-8199330	-0.445113	1
chr8:10713739-10713988	chr8:10715496-10715833	-0.444894	1
chr9:61205386-61205654	chr9:61206951-61207170	-0.444675	1
chr4:124455585-124456141	chr4:124459907-124460228	-0.442048	1
chr8:115998509-115998750	chr8:116003075-116003363	-0.44161	1
chr3:86378774-86379334	chr3:86382430-86382922	-0.438981	1
chr16:24573270-24573970	chr16:24576842-24577223	-0.438542	1
chr1:86879137-86879661	chr1:86884191-86884838	-0.438104	1
chr7:109154384-109154806	chr7:109155867-109156371	-0.433937	1
chr19:17102134-17102689	chr19:17104245-17104699	-0.431962	1
chr15:75810172-75810320	chr15:75813107-75813450	-0.431962	1
chr4:117302198-117302650	chr4:117304005-117304474	-0.429107	1
chr18:76639958-76640450	chr18:76643252-76643532	-0.428668	1
chr12:107162501-107162904	chr12:107165721-107166469	-0.42669	1
chr12:86151891-86152600	chr12:86153476-86153980	-0.421412	1
chr16:61041070-61041647	chr16:61049092-61049682	-0.420752	1
chr7:136058667-136059642	chr7:136059923-136060327	-0.418111	1
chr14:118362979-118363774	chr14:118366476-118367034	-0.41745	1
chr2:33615449-33616155	chr2:33616510-33617031	-0.409074	1
chr4:99322125-99322887	chr4:99323648-99324380	-0.407088	1
chr13:79135596-79135977	chr13:79136441-79137392	-0.407088	1
chr2:43892916-43893567	chr2:43894014-43894395	-0.405984	1
chr9:99813465-99814418	chr9:99818745-99819041	-0.405322	1
chr2:169830131-169830498	chr2:169832125-169832531	-0.403997	1
chr14:23226408-23227184	chr14:23233148-23233529	-0.400903	1
chr18:69746052-69746453	chr18:69747358-69747773	-0.400461	1
chr4:154456351-154457129	chr4:154460123-154460281	-0.400019	1
chr1:42241030-42241648	chr1:42242581-42243247	-0.399577	1
chr5:97537834-97538140	chr5:97542977-97543731	-0.396702	1
chr17:59977208-59977354	chr17:59979455-59980055	-0.396039	1
chr5:33505815-33506387	chr5:33511676-33512046	-0.394269	1
chr13:73389686-73390113	chr13:73418343-73419068	-0.393162	1
chr8:89465058-89465702	chr8:89468617-89469118	-0.392055	1
chr13:78113196-78113697	chr13:78115279-78115814	-0.392055	1
chr7:69244558-69244851	chr7:69250676-69251476	-0.391834	1
chr8:99318169-99318742	chr8:99320560-99321008	-0.390948	1
chr17:59421961-59422395	chr17:59423415-59424120	-0.390505	1
chr3:75873593-75873882	chr3:75876444-75876846	-0.388954	1
chr5:111750123-111750513	chr5:111752201-111752811	-0.388511	1
chr7:36279470-36280060	chr7:36281548-36281826	-0.38829	1
chr2:160503803-160504562	chr2:160507286-160508246	-0.387182	1
chr15:75805209-75805532	chr15:75808246-75808595	-0.385408	1
chr1:163843799-163844413	chr1:163845195-163846186	-0.384521	1
chr1:19350178-19350844	chr1:19352021-19352605	-0.384521	1
chr12:107932067-107932505	chr12:107934781-107935277	-0.38186	1
chr19:45584928-45585370	chr19:45586669-45587018	-0.381638	1
chr8:12235841-12236051	chr8:12238784-12238971	-0.379419	1
chr8:99647775-99648135	chr8:99650574-99651294	-0.377198	1
chr7:136219072-136219681	chr7:136219856-136220501	-0.374977	1
chr5:33564088-33564502	chr5:33567877-33568057	-0.373866	1
chr13:80362316-80362665	chr13:80362905-80363812	-0.372533	1
chr8:122734658-122734907	chr8:122737973-122738133	-0.37031	1
chr11:85428234-85428539	chr11:85430924-85431704	-0.370087	1
chr4:99311242-99311712	chr4:99313390-99314159	-0.370087	1
chr6:88274747-88275101	chr6:88275212-88275360	-0.370087	1
chr18:76611882-76612681	chr18:76615493-76616459	-0.369198	1
chr4:124198883-124199296	chr4:124199972-124200247	-0.368975	1
chr14:29204243-29205106	chr14:29205942-29206322	-0.368975	1
chr7:36249725-36250282	chr7:36254644-36255541	-0.364748	1
chr11:37169737-37170170	chr11:37171132-37171458	-0.363412	1
chr14:24761151-24761411	chr14:24763057-24763451	-0.359625	1
chrX:60915116-60915380	chrX:60917967-60918614	-0.35918	1
chr13:72858501-72858937	chr13:72860884-72861205	-0.358065	1
chr2:26099650-26099769	chr2:26116958-26117150	-0.355167	1
chr2:30719147-30719403	chr2:30722038-30722298	-0.354498	1
chr8:88902917-88903495	chr8:88905306-88905690	-0.354498	1
chr18:76563279-76563584	chr18:76564653-76565099	-0.347803	1
chr8:12548126-12548565	chr8:12555757-12556035	-0.346463	1
chrX:69460129-69460824	chrX:69461860-69462016	-0.345347	1
chr17:9862275-9862607	chr17:9867937-9868247	-0.340206	1
chr2:29488276-29488563	chr2:29489471-29490001	-0.339983	1
chr12:26680176-26680756	chr12:26688115-26688562	-0.339312	1
chr2:47887783-47888731	chr2:47890977-47891895	-0.338417	1
chr4:31167023-31168019	chr4:31168516-31169195	-0.337299	1
chr5:33558083-33558601	chr5:33564088-33564502	-0.33618	1
chr14:22231055-22231446	chr14:22233138-22233842	-0.333047	1
chr5:33542157-33542491	chr5:33542680-33542900	-0.332151	1
chr6:50711563-50712033	chr6:50713384-50714053	-0.32924	1
chr9:118187006-118187923	chr9:118190778-118191206	-0.327895	1
chr18:29785475-29786337	chr18:29788032-29788526	-0.326551	1
chr18:27626621-27627459	chr18:27629321-27630155	-0.324758	1
chr1:89883807-89884007	chr1:89885804-89886050	-0.324533	1
chr8:92720696-92720958	chr8:92721873-92722312	-0.324309	1
chr8:30686899-30687108	chr8:30688076-30688395	-0.323637	1
chr9:69633141-69633815	chr9:69636956-69637477	-0.322515	1
chr3:66465976-66466843	chr3:66467293-66467685	-0.320272	1
chr7:125141028-125141371	chr7:125143979-125144338	-0.320272	1
chr3:143576450-143576861	chr3:143578213-143578839	-0.319823	1
chr4:99304084-99304789	chr4:99305593-99306357	-0.319823	1
chr8:84742265-84742509	chr8:84742664-84742934	-0.318253	2
chr19:44640249-44640646	chr19:44641410-44641642	-0.318028	2
chr6:16131470-16132009	chr6:16140083-16140849	-0.317804	2
chr5:28373675-28374195	chr5:28375591-28376218	-0.317355	2
chrX:110698093-110698626	chrX:110700064-110700876	-0.315783	2
chr18:21986886-21987452	chr18:21992577-21992778	-0.313762	2
chr2:179119974-179120479	chr2:179128728-179128970	-0.313538	2
chr3:6110596-6111173	chr3:6112329-6112775	-0.312864	2
chr4:123961175-123961826	chr4:123962432-123963219	-0.311965	2
chr8:7987476-7987907	chr8:7988985-7989400	-0.310842	2
chr14:48753004-48753688	chr14:48753935-48754764	-0.307471	2
chr19:7138187-7138527	chr19:7138993-7139141	-0.306796	2
chr2:180758810-180759050	chr2:180765146-180765407	-0.306796	2
chr4:135050062-135050585	chr4:135051258-135051672	-0.306571	2
chr14:34938098-34938310	chr14:34940101-34940339	-0.302748	2
chr1:91845025-91845315	chr1:91847631-91848015	-0.302523	2
chr19:44724057-44724388	chr19:44726296-44726796	-0.301623	2
chr14:22234803-22235757	chr14:22240523-22241523	-0.300723	2
chr13:18082129-18082619	chr13:18085108-18086075	-0.300498	2
chr4:13452250-13452897	chr4:13453676-13454077	-0.300273	2
chr4:148794903-148795245	chr4:148796618-148796767	-0.299372	2
chr18:69375207-69375801	chr18:69377389-69378258	-0.298247	2
chr7:117551132-117551461	chr7:117556246-117556734	-0.297571	2
chr18:81275129-81275358	chr18:81279927-81280098	-0.297121	2
chr14:97018901-97019780	chr14:97020273-97021000	-0.29667	2
chr11:25639203-25639699	chr11:25639832-25640690	-0.295544	2
chr15:75792254-75792449	chr15:75795642-75795919	-0.293968	2
chr8:61642248-61642806	chr8:61646333-61646609	-0.293742	2
chr2:27761643-27761759	chr2:27762250-27762590	-0.291264	2
chr4:123982370-123982607	chr4:123983886-123984478	-0.291038	2
chr13:42518560-42519124	chr13:42525893-42526604	-0.289686	2
chr15:85706552-85706712	chr15:85707318-85707513	-0.28901	2
chr18:42416892-42417255	chr18:42420233-42420774	-0.288333	2
chr1:62564886-62565467	chr1:62565984-62566637	-0.287657	2
chr1:89703260-89703776	chr1:89707908-89708511	-0.28698	2
chr16:54915235-54915611	chr16:54919485-54920248	-0.286078	2
chr18:27511016-27511680	chr18:27512859-27513550	-0.285401	2
chr2:29009711-29009989	chr2:29012195-29012493	-0.284499	2
chr3:86572554-86573229	chr3:86575325-86575718	-0.283597	2
chr12:45614749-45615187	chr12:45616836-45617628	-0.281791	2
chr9:63174609-63175121	chr9:63176342-63177010	-0.277276	2
chr5:139536848-139537348	chr5:139538222-139538528	-0.276824	2
chr1:136583142-136583853	chr1:136584045-136584388	-0.275469	2
chr18:55516412-55517041	chr18:55519167-55520060	-0.27321	2
chr7:36084806-36085614	chr7:36090466-36091313	-0.271628	2
chr9:56706678-56706906	chr9:56709542-56709757	-0.270498	2
chr2:34310562-34311304	chr2:34311524-34312413	-0.268915	2
chr11:5314212-5315207	chr11:5318117-5318740	-0.268011	2
chr12:56402077-56402885	chr12:56405020-56405921	-0.267785	2
chr9:102211458-102211994	chr9:102215512-102215878	-0.267559	2
chr16:70838118-70838610	chr16:70839379-70840071	-0.267559	2
chr11:26143515-26144438	chr11:26147571-26148200	-0.265976	2
chr11:111639773-111640428	chr11:111643045-111643408	-0.265976	2
chr1:78188943-78189725	chr1:78190311-78191078	-0.26394	2
chr1:89924211-89924456	chr1:89925511-89926008	-0.262582	2
chr18:26161698-26162425	chr18:26163814-26164010	-0.260545	2
chr5:85234512-85235052	chr5:85239457-85240157	-0.260545	2
chr18:25808974-25809411	chr18:25810391-25810614	-0.258281	2
chr11:39298428-39299248	chr11:39307084-39307662	-0.258281	2
chr7:131649296-131649696	chr7:131651530-131652363	-0.258055	2
chr4:84614178-84614869	chr4:84615410-84616294	-0.257149	2
chr9:32528000-32528286	chr9:32529674-32529981	-0.255111	2
chr11:36242407-36243095	chr11:36243605-36244345	-0.254884	2
chr7:139489013-139489660	chr7:139495253-139495420	-0.254431	2
chr18:29953859-29954551	chr18:29955101-29955566	-0.253978	2
chr4:31326898-31327325	chr4:31328116-31329114	-0.253978	2
chr10:47260855-47261305	chr10:47262909-47263385	-0.253752	2
chr7:136870736-136871351	chr7:136871663-136872272	-0.252392	2
chr12:118487009-118487503	chr12:118488091-118488844	-0.250579	2
chr8:90735357-90735869	chr8:90740588-90741209	-0.250353	2
chr3:120687555-120688263	chr3:120688398-120688918	-0.249899	2
chr3:143815201-143815819	chr3:143820886-143821885	-0.247859	2
chr13:15614654-15615168	chr13:15616509-15617103	-0.247632	2
chr7:70044446-70044884	chr7:70046705-70047179	-0.247632	2
chr7:112825274-112825933	chr7:112826122-112826827	-0.245365	2
chr5:114475122-114475639	chr5:114478331-114478610	-0.244684	2
chr11:19746497-19747484	chr11:19748104-19748320	-0.244004	2
chr1:42062451-42063133	chr1:42066061-42066728	-0.241508	2
chr18:81345321-81345716	chr18:81351383-81351974	-0.241281	2
chr11:35360381-35360719	chr11:35362102-35362804	-0.241054	2
chr3:144356808-144357606	chr3:144358455-144359047	-0.240601	2
chr13:18462853-18463378	chr13:18469257-18469684	-0.240374	2
chr5:128680974-128681365	chr5:128684541-128684875	-0.240147	2
chr2:94699690-94699795	chr2:94702378-94702922	-0.236061	2
chr4:148879065-148879476	chr4:148881068-148881511	-0.235834	2
chr1:195036989-195037133	chr1:195037541-195037645	-0.234471	2
chr2:46666344-46667316	chr2:46669576-46670522	-0.234244	2
chr7:136429994-136430518	chr7:136431122-136431604	-0.231746	2
chr4:44445345-44445693	chr4:44450686-44451495	-0.229928	2
chr3:148494361-148494962	chr3:148496452-148497276	-0.229701	2
chr9:91797111-91797430	chr9:91798051-91799040	-0.227883	2
chr12:113418950-113419074	chr12:113420731-113421284	-0.226974	2
chr7:136964763-136965113	chr7:136968699-136969597	-0.226519	2
chr18:76533448-76534251	chr18:76539515-76539772	-0.224701	2
chr3:119521870-119522616	chr3:119523189-119523623	-0.223336	2
chr2:74750947-74751653	chr2:74752804-74753285	-0.223109	2
chr4:124584213-124584425	chr4:124586735-124587084	-0.223109	2
chr18:68956413-68956714	chr18:68958662-68959536	-0.222654	2
chr9:4440566-4441076	chr9:4441823-4442218	-0.222654	2
chr3:148728540-148729070	chr3:148729208-148730050	-0.222654	2
chr7:136973416-136973691	chr7:136976716-136977202	-0.222199	2
chr13:8277671-8278107	chr13:8283174-8283462	-0.220835	2
chr11:84631090-84631428	chr11:84633223-84633563	-0.220835	2
chr9:28439751-28440586	chr9:28443537-28443865	-0.220835	2
chr2:34258135-34259097	chr2:34260395-34261314	-0.219698	2
chr19:45084590-45084846	chr19:45085568-45085750	-0.219698	2
chr18:5160402-5160576	chr18:5162749-5163082	-0.21947	2
chr9:29919260-29919456	chr9:29919910-29920086	-0.218333	2
chr8:12327193-12327380	chr8:12327783-12328326	-0.21765	2
chr12:49915794-49916077	chr12:49917662-49918297	-0.217422	2
chr9:9658757-9659440	chr9:9660465-9661211	-0.216967	2
chr18:27108150-27108383	chr18:27108666-27109381	-0.216285	2
chr12:107418161-107418593	chr12:107421145-107421654	-0.216057	2
chr7:137266576-137266850	chr7:137268947-137269917	-0.21583	2
chr2:158901228-158901706	chr2:158904294-158904671	-0.214692	2
chr11:24725558-24726042	chr11:24727526-24727798	-0.214464	2
chr18:27437089-27437792	chr18:27440745-27441084	-0.214236	2
chr18:27668271-27668755	chr18:27670374-27670837	-0.213553	2
chr8:89735882-89736320	chr8:89738642-89738904	-0.213553	2
chr10:42632312-42633067	chr10:42634411-42635072	-0.210821	2
chr6:51835580-51836268	chr6:51836858-51837377	-0.210366	2
chr13:39336396-39336698	chr13:39339900-39340582	-0.209	2
chr11:45084581-45085061	chr11:45087334-45087871	-0.208316	2
chr17:48018006-48018237	chr17:48019742-48019953	-0.207633	2
chr4:8920348-8920723	chr4:8921638-8921920	-0.207405	2
chr4:117373503-117374093	chr4:117375948-117376621	-0.207405	2
chr2:181765347-181765676	chr2:181766525-181767418	-0.20695	2
chr1:137963773-137964246	chr1:137966108-137966720	-0.206039	2
chr18:55372526-55373275	chr18:55375739-55376377	-0.205355	2
chr8:11896430-11896752	chr8:11912317-11912972	-0.203304	2
chr6:98921487-98922413	chr6:98922597-98923203	-0.202393	2
chr8:88874325-88874776	chr8:88877183-88877440	-0.201937	2
chr12:117282418-117282543	chr12:117304702-117305401	-0.201253	2
chr1:57168794-57169267	chr1:57173953-57174865	-0.201025	2
chr13:72302428-72303371	chr13:72305145-72305618	-0.200114	2
chr11:5318117-5318740	chr11:5319237-5319416	-0.199886	2
chr5:121972792-121973168	chr5:121973620-121974186	-0.199658	2
chr13:40700487-40700844	chr13:40701836-40702034	-0.19943	2
chr16:67121327-67121778	chr16:67122639-67123618	-0.199202	2
chr2:63981257-63981757	chr2:63982175-63982985	-0.196922	2
chr8:87607662-87608210	chr8:87616709-87617150	-0.196694	2
chr7:109255690-109256174	chr7:109261704-109262245	-0.19601	2
chr13:18213208-18213815	chr13:18218460-18219335	-0.19601	2
chr1:132196235-132196765	chr1:132197697-132198299	-0.19601	2
chr8:91338939-91339475	chr8:91342037-91342937	-0.195325	2
chr8:120448119-120448345	chr8:120449816-120450427	-0.194641	2
chr2:45786528-45787142	chr2:45787627-45788329	-0.193957	2
chr7:36033475-36033837	chr7:36034920-36035508	-0.192816	2
chr11:85523696-85524332	chr11:85525274-85525795	-0.192132	2
chr4:149037541-149038238	chr4:149038490-149038977	-0.191676	2
chr2:64302416-64302748	chr2:64303741-64304214	-0.190535	2
chr8:100366902-100367300	chr8:100367638-100367960	-0.190535	2
chr18:27952246-27953033	chr18:27954553-27955236	-0.18985	2
chr7:37171524-37172119	chr7:37173934-37174508	-0.188025	2
chr8:88893107-88893415	chr8:88898838-88899402	-0.186884	2
chr18:28297437-28297878	chr18:28299689-28300241	-0.186655	2
chr18:10783878-10784671	chr18:10785406-10785906	-0.186655	2
chr4:99383805-99384090	chr4:99384280-99384826	-0.186199	2
chrX:77356321-77356614	chrX:77361021-77361551	-0.185514	2
chr2:56356454-56357132	chr2:56362226-56363164	-0.184829	2
chr17:59986772-59987375	chr17:59988244-59988477	-0.184601	2
chr11:36410741-36411274	chr11:36412714-36413144	-0.184144	2
chr13:16937653-16938378	chr13:16938914-16939517	-0.183688	2
chr5:106554311-106555297	chr5:106555471-106556117	-0.183231	2
chr3:30457823-30458578	chr3:30460773-30461126	-0.182546	2
chr11:84420457-84420795	chr11:84421327-84421458	-0.182318	2
chr7:36413837-36414817	chr7:36417011-36417464	-0.181633	2
chr4:99349287-99349691	chr4:99349857-99350471	-0.181633	2
chr5:33431904-33432009	chr5:33432925-33433308	-0.181633	2
chr12:86580735-86580938	chr12:86587877-86588315	-0.181404	2
chr10:60624236-60624466	chr10:60625105-60625471	-0.180491	2
chr2:137436243-137436599	chr2:137437711-137438415	-0.180491	2
chr7:136820993-136821962	chr7:136823658-136824431	-0.179806	2
chr4:33947252-33947716	chr4:33947960-33948862	-0.178892	2
chr11:25539488-25540083	chr11:25541406-25542314	-0.178207	2
chr8:122737973-122738133	chr8:122742537-122742818	-0.177065	2
chr8:26507515-26508172	chr8:26508315-26508922	-0.176379	2
chr8:26469517-26469890	chr8:26471841-26472331	-0.175922	2
chr12:53842387-53843102	chr12:53846312-53846999	-0.175237	2
chr7:37505492-37505873	chr7:37510423-37510643	-0.17478	2
chr12:86174422-86174667	chr12:86175518-86175745	-0.174551	2
chr1:154416582-154417100	chr1:154417792-154418099	-0.173637	2
chr9:34791284-34791908	chr9:34793898-34794118	-0.172952	2
chr5:128696823-128697298	chr5:128703912-128704313	-0.170437	2
chr5:52107275-52107902	chr5:52108365-52108847	-0.170437	2
chr18:54371643-54372320	chr18:54374136-54374676	-0.170209	2
chr7:137251296-137251596	chr7:137252806-137253560	-0.167923	2
chr3:149704485-149705216	chr3:149705367-149706126	-0.167465	2
chr12:53962859-53963556	chr12:53964425-53964864	-0.167237	2
chr15:79577247-79577652	chr15:79577810-79578165	-0.167237	2
chr12:99599213-99600030	chr12:99600328-99600943	-0.166779	2
chr4:148888260-148888693	chr4:148889081-148889378	-0.166093	2
chr8:88382202-88382943	chr8:88389396-88389940	-0.165407	2
chr19:58319554-58319821	chr19:58320745-58321444	-0.165179	2
chr14:22511959-22512289	chr14:22514434-22514953	-0.16495	2
chr19:45104213-45104642	chr19:45104775-45105063	-0.16495	2
chr2:74266432-74266822	chr2:74269421-74269886	-0.164721	2
chr9:63856281-63856699	chr9:63863793-63864630	-0.163578	2
chr14:28464037-28464623	chr14:28465323-28465728	-0.163578	2
chr11:37002175-37002777	chr11:37003716-37004125	-0.163349	2
chr5:29485870-29486262	chr5:29486909-29487429	-0.161062	2
chr4:84266784-84267290	chr4:84267584-84268035	-0.159689	2
chr8:89738642-89738904	chr8:89743849-89744705	-0.159689	2
chr4:84613039-84613521	chr4:84614178-84614869	-0.158316	2
chr11:24727526-24727798	chr11:24729362-24730103	-0.158316	2
chr5:139552858-139553575	chr5:139554051-139554650	-0.158087	2
chr8:26526390-26526974	chr8:26529607-26530172	-0.158087	2
chr19:44670915-44671485	chr19:44672013-44672391	-0.157401	2
chr9:69114240-69114923	chr9:69115271-69115629	-0.156943	3
chr8:18767599-18768291	chr8:18770825-18771126	-0.156257	3
chr9:63172601-63173070	chr9:63174609-63175121	-0.15557	3
chr4:92788279-92788583	chr4:92793019-92793584	-0.155341	3
chr16:74272928-74273410	chr16:74276775-74277475	-0.155341	3
chr3:147762577-147763084	chr3:147763292-147764277	-0.15351	3
chr8:91614818-91615594	chr8:91617066-91617786	-0.153052	3
chr9:34606167-34606879	chr9:34608847-34609603	-0.153052	3
chr7:40791432-40791704	chr7:40794506-40795018	-0.152366	3
chr19:14502181-14502798	chr19:14505053-14505790	-0.152137	3
chr8:91661906-91662260	chr8:91664445-91665269	-0.151679	3
chr6:110559775-110559990	chr6:110560675-110561035	-0.15145	3
chr19:55377473-55378259	chr19:55378388-55378962	-0.150305	3
chr3:18668642-18669458	chr3:18670079-18670659	-0.149389	3
chr2:180797504-180797656	chr2:180804948-180805204	-0.14916	3
chr15:93190373-93190767	chr15:93192231-93192630	-0.148702	3
chr3:113696565-113696814	chr3:113697361-113698154	-0.148015	3
chr10:102889151-102889526	chr10:102889711-102890169	-0.146641	3
chr5:51631709-51632085	chr5:51633027-51633390	-0.146412	3
chr19:44670175-44670510	chr19:44670915-44671485	-0.145954	3
chr13:73380261-73380533	chr13:73389686-73390113	-0.145725	3
chr14:71853330-71853815	chr14:71855807-71856016	-0.14458	3
chr1:61142022-61142324	chr1:61142564-61143237	-0.143664	3
chr12:53522882-53523791	chr12:53523959-53524545	-0.143664	3
chr11:96735847-96736631	chr11:96737429-96738419	-0.143206	3
chr8:108732685-108732989	chr8:108733456-108733728	-0.143206	3
chr12:106829336-106829573	chr12:106833096-106833680	-0.142289	3
chr7:69888354-69888967	chr7:69889268-69889740	-0.140685	3
chr5:33398627-33399202	chr5:33400536-33401072	-0.140685	3
chr8:78571003-78571970	chr8:78577373-78577923	-0.139311	3
chr10:23562242-23562799	chr10:23564534-23564986	-0.139311	3
chr3:86602351-86602765	chr3:86605135-86605451	-0.138623	3
chr7:78602703-78602963	chr7:78603984-78604347	-0.137248	3
chr8:26264929-26265243	chr8:26266294-26266958	-0.136102	3
chr18:13727679-13728174	chr18:13728596-13729195	-0.135873	3
chr12:117017037-117017351	chr12:117032385-117032836	-0.135415	3
chr7:37120982-37121284	chr7:37126319-37127046	-0.135186	3
chr16:7114776-7115217	chr16:7119782-7120239	-0.134956	3
chr4:151635240-151635566	chr4:151639725-151640095	-0.134956	3
chr2:72912111-72912776	chr2:72913156-72913710	-0.13381	3
chr7:70380573-70380867	chr7:70381046-70382033	-0.132206	3
chr18:21698777-21699428	chr18:21701979-21702205	-0.131976	3
chr12:53254991-53255907	chr12:53256071-53256710	-0.129684	3
chr2:160374331-160374602	chr2:160376398-160376773	-0.129454	3
chr6:51269729-51270337	chr6:51270828-51271224	-0.128308	3
chr18:25810391-25810614	chr18:25811872-25812415	-0.128078	3
chr4:124671726-124671872	chr4:124672182-124672848	-0.127849	3
chrX:45248266-45248998	chrX:45266036-45266551	-0.12762	3
chr1:138380651-138381306	chr1:138385231-138385746	-0.127391	3
chr8:89160149-89160348	chr8:89165111-89165375	-0.127391	3
chr11:102508770-102509455	chr11:102509596-102510460	-0.127161	3
chr18:81509410-81510410	chr18:81513100-81513448	-0.127161	3
chr11:88443387-88444269	chr11:88444641-88444839	-0.125785	3
chr2:56576519-56577403	chr2:56577986-56578951	-0.125556	3
chr19:44893609-44894091	chr19:44896298-44896816	-0.125097	3
chr3:55741018-55742005	chr3:55742160-55743081	-0.124868	3
chr3:55774208-55774595	chr3:55774889-55775502	-0.124638	3
chr14:104902272-104903145	chr14:104904426-104904989	-0.12418	3
chr9:28821864-28822465	chr9:28823584-28824027	-0.12418	3
chr4:154581338-154581826	chr4:154582637-154583232	-0.12395	3
chr4:84151930-84152398	chr4:84153483-84154082	-0.123721	3
chr18:13861299-13861859	chr18:13862242-13862731	-0.123721	3
chr12:57281592-57282424	chr12:57282582-57283032	-0.123721	3
chr9:28255622-28256030	chr9:28263927-28264252	-0.123492	3
chr13:71722067-71722389	chr13:71734420-71734706	-0.123262	3
chr12:88900246-88900984	chr12:88901966-88902486	-0.121427	3
chr11:24160186-24160946	chr11:24161115-24161774	-0.120739	3
chr15:40477187-40477871	chr15:40481219-40481929	-0.120509	3
chr8:26441227-26442170	chr8:26446088-26446643	-0.119592	3
chr1:188458208-188458504	chr1:188458776-188459395	-0.118903	3
chr6:52176867-52177465	chr6:52177827-52178663	-0.118215	3
chr14:104410142-104410580	chr14:104416280-104416919	-0.117985	3
chr16:77598774-77599022	chr16:77599543-77599878	-0.117756	3
chr13:98390758-98391090	chr13:98391304-98391840	-0.116838	3
chr1:4432449-4432952	chr1:4433757-4433937	-0.116379	3
chr19:26382142-26382793	chr19:26384130-26384779	-0.11592	3
chr7:114956877-114957570	chr7:114962986-114963693	-0.115691	3
chr7:109234595-109235364	chr7:109238739-109239309	-0.115002	3
chr18:27940666-27941002	chr18:27944609-27945007	-0.115002	3
chr3:149213935-149214706	chr3:149214951-149215217	-0.113625	3
chr4:148881068-148881511	chr4:148882121-148882563	-0.113166	3
chr1:178616574-178616937	chr1:178619038-178619236	-0.111789	3
chr13:71963639-71963995	chr13:71968024-71968442	-0.1111	3
chr14:23244433-23245148	chr14:23248219-23249138	-0.110641	3
chr3:144141915-144142122	chr3:144142673-144143217	-0.110412	3
chr4:67300917-67301435	chr4:67301920-67302304	-0.109723	3
chr10:19396311-19397110	chr10:19397799-19398142	-0.109723	3
chr7:71907123-71907409	chr7:71907895-71908414	-0.108805	3
chr12:93681817-93682174	chr12:93684431-93684925	-0.107886	3
chr14:9244606-9244871	chr14:9248333-9248760	-0.107657	3
chr11:39224712-39225012	chr11:39228261-39228904	-0.10605	3
chr8:89679520-89680291	chr8:89683456-89684132	-0.10582	3
chr11:45438092-45438631	chr11:45441166-45441757	-0.10582	3
chr6:99099546-99100421	chr6:99101424-99101776	-0.105131	3
chr18:13801499-13801767	chr18:13802207-13802669	-0.104902	3
chr11:24086061-24086622	chr11:24086790-24087565	-0.104672	3
chr13:31954449-31954936	chr13:31955153-31955474	-0.104442	3
chr7:37112583-37113336	chr7:37115850-37116152	-0.103983	3
chr4:117664836-117665309	chr4:117665577-117666310	-0.103983	3
chr3:130961966-130962538	chr3:130963244-130964131	-0.101457	3
chr2:28893550-28894232	chr2:28895932-28896193	-0.101457	3
chr13:72400731-72400977	chr13:72404586-72404719	-0.101227	3
chr8:92417474-92417835	chr8:92418403-92418728	-0.100538	3
chr5:97306880-97307356	chr5:97309288-97309690	-0.100079	3
chr13:94532928-94533341	chr13:94533467-94534002	-0.0987007	3
chr8:92057747-92058737	chr8:92058844-92059530	-0.098471	3
chr12:107928299-107928761	chr12:107930772-107931472	-0.096863	3
chr1:19507795-19508403	chr1:19509793-19510355	-0.0952549	3
chr16:73761710-73762159	chr16:73762518-73762927	-0.0950252	3
chr14:48990438-48991385	chr14:48991604-48992138	-0.0943359	3
chr7:137252806-137253560	chr7:137253669-137254196	-0.0931872	3
chr13:94512341-94512752	chr13:94516791-94517607	-0.0929574	3
chr19:7143675-7143952	chr19:7144772-7145088	-0.0927277	3
chr11:25270163-25270818	chr11:25273031-25273313	-0.0924979	3
chr12:117988406-117988689	chr12:117989154-117989680	-0.0922681	3
chr12:57137890-57138350	chr12:57138684-57139308	-0.0911192	3
chr8:12319958-12320116	chr8:12323295-12323707	-0.0908895	3
chr12:105962142-105962453	chr12:105967294-105967472	-0.0906597	3
chr13:82971361-82972322	chr13:82972518-82973200	-0.0906597	3
chr14:22176041-22176712	chr14:22176830-22177492	-0.0902001	3
chr5:139554051-139554650	chr5:139555125-139555502	-0.0876723	3
chr13:8332881-8333209	chr13:8333639-8333901	-0.0876723	3
chr3:155320062-155320509	chr3:155320865-155321534	-0.0872126	3
chr1:188902713-188903051	chr1:188904084-188904940	-0.0872126	3
chr4:151535900-151536364	chr4:151537813-151538115	-0.0865232	3
chr11:35504251-35504677	chr11:35504911-35505338	-0.0860635	3
chr7:37227045-37227491	chr7:37230512-37230752	-0.0858337	3
chr9:27523036-27524027	chr9:27527173-27527435	-0.0851442	3
chr8:87741890-87742407	chr8:87744721-87745447	-0.0849143	3
chr7:34655910-34656207	chr7:34656646-34657272	-0.0846845	3
chr3:86362254-86362932	chr3:86366652-86367403	-0.0842248	3
chr11:19174310-19175208	chr11:19175322-19175907	-0.0842248	3
chr14:71965596-71966006	chr14:71967386-71967693	-0.0839949	3
chrX:69579936-69580396	chrX:69582224-69583130	-0.0828456	3
chr7:139595381-139595799	chr7:139597436-139597815	-0.0823859	3
chrX:71055142-71055546	chrX:71057276-71057687	-0.0819262	3
chr4:148878379-148878640	chr4:148879065-148879476	-0.0814664	3
chr9:99868358-99868554	chr9:99869035-99869488	-0.0810067	3
chr2:158921418-158922016	chr2:158929562-158930216	-0.0807768	3
chr9:47505385-47505717	chr9:47506023-47506497	-0.0807768	3
chr13:48537767-48537941	chr13:48538164-48538359	-0.0805469	3
chr7:71289227-71290134	chr7:71298210-71298909	-0.080317	3
chr14:22650257-22650729	chr14:22651138-22651667	-0.0800871	3
chr17:4265959-4266410	chr17:4266615-4267319	-0.0798572	3
chr7:71379237-71379929	chr7:71380424-71380779	-0.0796273	3
chr2:160455527-160456515	chr2:160459916-160460436	-0.0793974	3
chr4:148985910-148986481	chr4:148987124-148987482	-0.0791675	3
chr2:73167957-73168480	chr2:73169354-73170266	-0.0775582	3
chr4:125574966-125575178	chr4:125580536-125581118	-0.0775582	3
chr1:157684309-157684813	chr1:157686399-157686735	-0.0770984	3
chr7:136976716-136977202	chr7:136979675-136980033	-0.0770984	3
chr12:10536071-10536451	chr12:10539343-10540159	-0.0770984	3
chr8:79940891-79941398	chr8:79944008-79944687	-0.0759488	3
chr13:119231523-119232041	chr13:119232279-119232840	-0.0757188	3
chr4:148885879-148886252	chr4:148886618-148886740	-0.0754889	3
chr1:168153506-168154000	chr1:168154763-168155741	-0.075259	3
chr17:32194987-32195382	chr17:32196207-32196442	-0.0745692	3
chr1:186974952-186975377	chr1:186976626-186977061	-0.0741093	3
chr2:116768299-116769119	chr2:116771523-116772410	-0.0741093	3
chr6:52175416-52176367	chr6:52176867-52177465	-0.0738794	3
chr1:92070238-92070604	chr1:92086968-92087179	-0.0738794	3
chr13:73300849-73301137	chr13:73306340-73306596	-0.0736494	3
chr1:155604695-155605394	chr1:155605551-155606179	-0.0736494	3
chr1:89798420-89799251	chr1:89807536-89807678	-0.0731895	3
chr7:70288090-70288337	chr7:70290181-70291092	-0.0729596	3
chr13:72993702-72993879	chr13:72996464-72996781	-0.0727296	3
chr18:77456106-77456706	chr18:77458141-77458957	-0.0724996	3
chr14:67612819-67613787	chr14:67614042-67614967	-0.0722697	3
chr18:69606828-69607162	chr18:69607610-69608518	-0.0720397	3
chr2:160440379-160440816	chr2:160443459-160443677	-0.0720397	3
chr7:70788053-70788569	chr7:70788912-70789478	-0.0713498	3
chr8:91664445-91665269	chr8:91665450-91666087	-0.0711199	3
chr17:65004160-65004540	chr17:65005298-65005679	-0.0711199	3
chr1:190653997-190654841	chr1:190655399-190655874	-0.0702	3
chr13:15658194-15658945	chr13:15659065-15659709	-0.0702	3
chr1:163896699-163897189	chr1:163897946-163898741	-0.06997	3
chr9:74852736-74853030	chr9:74854559-74855346	-0.06997	3
chr1:193565834-193566339	chr1:193568619-193568906	-0.0692801	3
chr7:69520163-69520625	chr7:69522747-69523364	-0.0688201	3
chr4:148896073-148896529	chr4:148897180-148897739	-0.0685901	3
chr9:100081991-100082755	chr9:100087215-100087966	-0.0683601	3
chr6:52322969-52323221	chr6:52323340-52323615	-0.0679002	3
chr13:48536013-48536142	chr13:48537767-48537941	-0.0676702	3
chr12:39338897-39339682	chr12:39341860-39342531	-0.0674402	3
chr19:45270656-45271475	chr19:45272202-45272648	-0.0672102	3
chr19:45223289-45223870	chr19:45224742-45224951	-0.0669802	3
chr17:48008422-48008914	chr17:48010828-48011518	-0.0667502	3
chr18:55143333-55144074	chr18:55144662-55145123	-0.0662902	3
chr8:108026376-108027062	chr8:108027542-108028171	-0.0656001	3
chr11:18885788-18886367	chr11:18886560-18887344	-0.0656001	3
chr2:169468909-169469191	chr2:169469301-169469841	-0.0653701	3
chr5:139556683-139557050	chr5:139557557-139557729	-0.0651401	3
chr14:105799348-105799862	chr14:105800266-105800517	-0.0649101	3
chr2:74239525-74240331	chr2:74240447-74241182	-0.0646801	3
chr6:87999110-87999229	chr6:87999343-88000100	-0.0626098	3
chr14:122247015-122247882	chr14:122248082-122248602	-0.0623798	3
chr2:56951947-56952701	chr2:56953042-56953802	-0.0619197	3
chr3:70135099-70135374	chr3:70137916-70138750	-0.0616897	3
chr7:114962986-114963693	chr7:114965318-114966158	-0.0607695	3
chr4:151359805-151360114	chr4:151361224-151361721	-0.0605395	3
chr4:148949346-148949774	chr4:148951005-148951163	-0.0605395	3
chr7:70590081-70590714	chr7:70591070-70591998	-0.0600794	3
chr8:108733456-108733728	chr8:108734491-108734761	-0.0596193	3
chr2:64093521-64094323	chr2:64094425-64094893	-0.0596193	3
chr8:30482876-30483697	chr8:30484340-30484642	-0.0591592	3
chr4:154550026-154550539	chr4:154554690-154555238	-0.0589291	3
chr13:94596260-94597172	chr13:94597305-94598006	-0.058469	3
chr14:104821894-104822324	chr14:104823055-104823481	-0.0582389	3
chr4:84440596-84441219	chr4:84441574-84442104	-0.0580089	4
chr8:108073226-108073853	chr8:108074002-108074406	-0.0575487	4
chr12:48719649-48719863	chr12:48721826-48722075	-0.0573187	4
chr1:89941276-89941879	chr1:89942367-89942720	-0.0573187	4
chr19:45154599-45154785	chr19:45155281-45155488	-0.0566285	4
chr2:62239336-62239875	chr2:62241589-62241940	-0.055248	4
chr16:67030735-67031324	chr16:67032560-67033186	-0.0550179	4
chr3:147091931-147092819	chr3:147092941-147093335	-0.0547878	4
chr11:25857234-25857932	chr11:25858234-25859040	-0.0543276	4
chr13:115673587-115674540	chr13:115676759-115677229	-0.0540976	4
chr4:9847123-9847426	chr4:9848954-9849225	-0.0524869	4
chr7:37870945-37871585	chr7:37873143-37874015	-0.0524869	4
chr17:5212214-5212812	chr17:5218178-5218489	-0.0522568	4
chr5:143637921-143638250	chr5:143638605-143638883	-0.0522568	4
chr8:78420350-78420818	chr8:78420952-78421557	-0.0522568	4
chr9:29071507-29071911	chr9:29075113-29075431	-0.0522568	4
chr2:38460911-38461205	chr2:38462369-38462793	-0.0520267	4
chr13:94886483-94887103	chr13:94887553-94888427	-0.0513364	4
chr4:6961496-6962089	chr4:6962408-6963168	-0.0511063	4
chr7:139495253-139495420	chr7:139497932-139498749	-0.0508762	4
chr12:89109842-89110073	chr12:89112114-89112465	-0.0508762	4
chr11:25659645-25660296	chr11:25660479-25661208	-0.0501858	4
chr7:72145710-72146267	chr7:72147088-72147511	-0.0494955	4
chr13:71035079-71035445	chr13:71035546-71036364	-0.0490352	4
chr18:80979904-80980283	chr18:80981049-80981387	-0.0488051	4
chr8:61394054-61394286	chr8:61394465-61394883	-0.0488051	4
chr5:61409338-61409806	chr5:61423195-61423542	-0.048575	4
chr7:137228553-137229275	chr7:137229709-137230203	-0.0483449	4
chr16:74313256-74313650	chr16:74315037-74315296	-0.0481147	4
chr6:28756532-28757165	chr6:28758398-28758732	-0.0478846	4
chr9:107429935-107430047	chr9:107430653-107430931	-0.0469641	4
chr3:127642425-127642653	chr3:127646241-127646683	-0.0465038	4
chr18:29904525-29905266	chr18:29907776-29908070	-0.0462737	4
chr11:35556069-35556577	chr11:35558320-35558564	-0.0462737	4
chr19:17094907-17095624	chr19:17102134-17102689	-0.0458134	4
chr18:84376906-84377222	chr18:84380649-84380808	-0.0453531	4
chr1:168295613-168296496	chr1:168300041-168300546	-0.0453531	4
chr11:108949502-108949903	chr11:108950341-108950792	-0.0448929	4
chr7:115615639-115616374	chr7:115616773-115617615	-0.0448929	4
chr3:86436358-86436933	chr3:86440246-86440595	-0.0446627	4
chr13:72572038-72572174	chr13:72576369-72576937	-0.0439723	4
chr3:128926744-128927122	chr3:128938497-128939230	-0.0432818	4
chr9:99867391-99868139	chr9:99868358-99868554	-0.0425914	4
chr11:36887387-36888305	chr11:36890938-36891602	-0.0423612	4
chr19:59587205-59587536	chr19:59587676-59587920	-0.0419009	4
chr19:44820215-44820829	chr19:44821443-44821922	-0.0419009	4
chr9:33901067-33901995	chr9:33904186-33904461	-0.0412104	4
chr7:137245746-137246279	chr7:137247412-137247564	-0.0412104	4
chr4:8786289-8786525	chr4:8788101-8788493	-0.0409803	4
chr5:139555125-139555502	chr5:139556683-139557050	-0.0402898	4
chr9:29937634-29938301	chr9:29939460-29939862	-0.0393691	4
chr14:97958251-97958680	chr14:97960254-97961121	-0.0391389	4
chr8:114751783-114752254	chr8:114752603-114753019	-0.0391389	4
chr11:24744083-24744476	chr11:24744698-24745228	-0.0384484	4
chr11:102535613-102536051	chr11:102536709-102537520	-0.0379881	4
chr18:61647614-61647925	chr18:61649152-61649270	-0.0379881	4
chr9:69769665-69770125	chr9:69770757-69771024	-0.0377579	4
chr12:73050039-73050569	chr12:73051125-73051588	-0.0368372	4
chr1:187604849-187605580	chr1:187606156-187606881	-0.036607	4
chr11:112170383-112170927	chr11:112173514-112173923	-0.0363768	4
chr13:82258269-82258999	chr13:82259549-82259993	-0.0363768	4
chr16:66969612-66970271	chr16:66972689-66973385	-0.0359165	4
chr2:91326689-91327207	chr2:91327752-91328647	-0.0352259	4
chr11:114299991-114300139	chr11:114300631-114301243	-0.0345353	4
chr8:26626452-26626782	chr8:26627463-26627860	-0.034075	4
chr8:7627868-7628025	chr8:7628158-7628427	-0.0338448	4
chr18:3836560-3837141	chr18:3839807-3840231	-0.0333844	4
chr8:88969751-88970478	chr8:88973227-88974028	-0.0331542	4
chr1:18458260-18458613	chr1:18458740-18459179	-0.0326938	4
chr9:41534585-41534788	chr9:41536618-41536916	-0.0320032	4
chr1:6468866-6469378	chr1:6474821-6475415	-0.0320032	4
chr3:17326345-17326788	chr3:17326955-17327145	-0.0320032	4
chr3:67230257-67230836	chr3:67231516-67231983	-0.0315428	4
chr7:36703209-36704026	chr7:36704149-36704389	-0.0315428	4
chr2:31878451-31878900	chr2:31880879-31881104	-0.030622	4
chr9:87412783-87413210	chr9:87413467-87414044	-0.0297012	4
chr19:45310891-45311424	chr19:45311918-45312444	-0.029471	4
chr4:148856198-148856577	chr4:148857817-148858262	-0.0292407	4
chr11:26284776-26285213	chr11:26291778-26292585	-0.0290105	4
chr18:29578996-29579903	chr18:29580625-29580780	-0.0285501	4
chr18:69591206-69592168	chr18:69592549-69593051	-0.0283199	4
chr7:36528630-36529037	chr7:36529457-36529697	-0.0278595	4
chr10:120597589-120598215	chr10:120599284-120599906	-0.027399	4
chr9:69768757-69769011	chr9:69769665-69770125	-0.0267084	4
chr13:94573757-94574481	chr13:94574591-94575138	-0.0267084	4
chr8:78342435-78342767	chr8:78345928-78346776	-0.0264782	4
chr10:42634411-42635072	chr10:42636210-42636823	-0.026248	4
chr14:21903823-21904152	chr14:21904322-21905174	-0.0260177	4
chr2:29006354-29007011	chr2:29009711-29009989	-0.0250969	4
chr9:91393020-91393758	chr9:91394296-91394828	-0.0248666	4
chr7:36013888-36014731	chr7:36017175-36017527	-0.0237155	4
chr9:68695047-68695250	chr9:68695384-68695844	-0.0237155	4
chr2:34249746-34250200	chr2:34250904-34251602	-0.0232551	4
chr10:37495307-37495829	chr10:37504265-37505157	-0.0230248	4
chr8:127512132-127512917	chr8:127515985-127516485	-0.0227946	4
chr7:76508459-76508913	chr7:76509295-76509606	-0.0227946	4
chr18:81461214-81461846	chr18:81462624-81462929	-0.0225644	4
chr7:36944796-36945669	chr7:36949413-36949845	-0.0218737	4
chr7:70929395-70930270	chr7:70930875-70931173	-0.0218737	4
chr11:25041247-25041960	chr11:25042555-25042991	-0.021183	4
chr8:108801536-108801695	chr8:108803074-108803281	-0.0209528	4
chr4:124477827-124478487	chr4:124480365-124480861	-0.0202621	4
chr18:81363416-81363707	chr18:81366166-81366786	-0.0200318	4
chr1:59314585-59315333	chr1:59315981-59316938	-0.0200318	4
chr9:36933044-36933457	chr9:36934116-36934534	-0.0198016	4
chr4:148843769-148843980	chr4:148845011-148845250	-0.0198016	4
chr8:40288565-40289192	chr8:40289582-40290086	-0.0195713	4
chr13:83054767-83055550	chr13:83055953-83056353	-0.0191109	4
chr5:81558993-81559545	chr5:81565508-81566116	-0.0188806	4
chr10:124493746-124494288	chr10:124501626-124502004	-0.0184202	4
chr3:18638658-18639005	chr3:18640277-18640860	-0.0181899	4
chr19:44741252-44741818	chr19:44742538-44742916	-0.0179597	4
chr8:30913686-30913845	chr8:30915932-30916630	-0.0177294	4
chr4:77537183-77537579	chr4:77537681-77538262	-0.017269	4
chr12:53112316-53112582	chr12:53112758-53113301	-0.017269	4
chr9:29942071-29942385	chr9:29943448-29943753	-0.017269	4
chr7:70797777-70798252	chr7:70799876-70800501	-0.017269	4
chr12:107085245-107086140	chr12:107087255-107087733	-0.0170387	4
chr1:41427481-41428216	chr1:41429855-41430381	-0.0161177	4
chr12:106194106-106194847	chr12:106195645-106196075	-0.0158875	4
chr10:19397799-19398142	chr10:19401126-19401509	-0.0131245	4
chr1:190129544-190129851	chr1:190130774-190131246	-0.0131245	4
chr12:86553014-86553444	chr12:86558246-86558777	-0.0128943	4
chr2:6874252-6874757	chr2:6874877-6875762	-0.0124338	4
chr7:130162419-130162644	chr7:130163128-130163697	-0.0122035	4
chr8:26557395-26557681	chr8:26559432-26560040	-0.0119733	4
chr11:40258899-40259503	chr11:40264616-40265391	-0.0119733	4
chr1:187375964-187376394	chr1:187377959-187378369	-0.0119733	4
chr8:87737379-87738097	chr8:87741178-87741509	-0.011743	4
chr2:106011161-106011349	chr2:106011902-106012620	-0.0105918	4
chr4:99459301-99460023	chr4:99461237-99461761	-0.00898002	4
chr12:86379798-86380120	chr12:86383893-86384100	-0.00851951	4
chr5:111741084-111741501	chr5:111742433-111742653	-0.00851951	4
chr9:32671954-32672720	chr9:32675747-32676439	-0.00851951	4
chr11:84725731-84726641	chr11:84728932-84729430	-0.008059	4
chr4:13774531-13775076	chr4:13775289-13775841	-0.00759849	4
chr16:95589192-95589766	chr16:95590327-95590518	-0.00667747	4
chrX:12069285-12069789	chrX:12069974-12070229	-0.00644722	4
chr7:136196474-136197232	chr7:136197395-136197697	-0.00621696	4
chr7:137002317-137003117	chr7:137003349-137003669	-0.0059867	4
chr4:12474119-12474806	chr4:12474966-12475717	-0.00552619	4
chr3:148427803-148428142	chr3:148433841-148434085	-0.00529593	4
chr2:79185102-79185614	chr2:79185826-79186031	-0.00529593	4
chr19:58257444-58257724	chr19:58259298-58260138	-0.00529593	4
chr13:118791824-118792622	chr13:118794026-118794760	-0.00529593	4
chr4:148699254-148699729	chr4:148706659-148707030	-0.00460516	4
chr6:99137942-99138429	chr6:99138616-99138879	-0.00391439	4
chr2:106085856-106086586	chr2:106087600-106088315	-0.00391439	4
chr7:79509740-79510231	chr7:79510970-79511675	-0.00299336	4
chr11:96764420-96765054	chr11:96766999-96767650	-0.0027631	4
chr2:60122144-60122777	chr2:60122945-60123859	-0.00115129	4
chr18:21829210-21830051	chr18:21830977-21831194	-0.000921034	4
chr12:112286620-112286802	chr12:112293251-112293364	-0.000230259	4
chr8:26763005-26763860	chr8:26764218-26764813	0	4
chr5:122063596-122063914	chr5:122067618-122068084	0.000921034	4
chr17:52060062-52060584	chr17:52060698-52061544	0.00115129	4
chr18:53460161-53460453	chr18:53460569-53460841	0.00115129	4
chr8:87428269-87428703	chr8:87434278-87434862	0.00138155	4
chr14:64811575-64812141	chr14:64812298-64813009	0.00161181	4
chr3:143451566-143452343	chr3:143454423-143454983	0.00207233	4
chr1:187258940-187259406	chr1:187261030-187261452	0.00230258	4
chr12:55536693-55537121	chr12:55537445-55538328	0.00253284	4
chr9:47780163-47781042	chr9:47781482-47782165	0.00322362	4
chr1:194635453-194635971	chr1:194637590-194638133	0.00322362	4
chr11:12063630-12064294	chr11:12072505-12072722	0.00483542	4
chr7:70279459-70279956	chr7:70281441-70281980	0.00506568	4
chr13:78182786-78183427	chr13:78183586-78184455	0.00506568	4
chr11:36216316-36216800	chr11:36217600-36218531	0.00506568	4
chr5:61899933-61900326	chr5:61905986-61906646	0.00575645	4
chr1:190681031-190681927	chr1:190682191-190682685	0.00621696	4
chr8:26559432-26560040	chr8:26562800-26563074	0.00644722	4
chr12:26226212-26226610	chr12:26227480-26227850	0.00644722	4
chr8:108726353-108727044	chr8:108729193-108729445	0.00644722	4
chr7:36072755-36073620	chr7:36074011-36074423	0.00690773	4
chr15:35513468-35514246	chr15:35515682-35516548	0.00782875	4
chr8:26655900-26656137	chr8:26656580-26657074	0.008059	4
chr7:70375598-70376363	chr7:70377120-70377696	0.00851951	4
chr6:99006701-99007005	chr6:99007177-99007544	0.00874977	4
chr11:96732645-96733047	chr11:96735847-96736631	0.00874977	4
chr8:12427682-12428389	chr8:12430062-12430499	0.00874977	4
chr7:137145996-137146494	chr7:137146818-137147761	0.00921028	4
chr13:39681934-39682134	chr13:39684951-39685184	0.00967078	4
chr14:98181358-98181907	chr14:98182027-98182518	0.0101313	4
chr2:33785083-33785549	chr2:33785675-33786231	0.0101313	4
chr10:99169867-99170092	chr10:99171975-99172375	0.0105918	4
chr9:63345170-63345863	chr9:63347141-63347541	0.010822	4
chr2:56450948-56451396	chr2:56452104-56452719	0.0122035	4
chr8:107945149-107945666	chr8:107945786-107946540	0.012664	4
chr11:25660479-25661208	chr11:25661404-25661989	0.0128943	4
chr13:29489174-29489633	chr13:29490293-29490955	0.0131245	4
chr12:53446031-53446354	chr12:53446486-53447058	0.0133548	4
chr13:18204425-18205214	chr13:18205587-18205880	0.0133548	4
chr6:28753733-28754446	chr6:28756532-28757165	0.014506	4
chr19:44717288-44717753	chr19:44718972-44719217	0.0147363	4
chr13:94459705-94460100	chr13:94460639-94461241	0.0149665	4
chr14:22068341-22068925	chr14:22069289-22069972	0.0149665	4
chr2:132052499-132052895	chr2:132053460-132053787	0.0151968	4
chr6:16128572-16128975	chr6:16131470-16132009	0.0158875	4
chr12:107897925-107898615	chr12:107910320-107911251	0.0168085	4
chr7:115243092-115243687	chr7:115248298-115248716	0.017269	4
chr13:94869844-94870335	chr13:94871361-94871855	0.0179597	4
chr7:71385412-71385734	chr7:71386102-71386872	0.0181899	4
chr7:137244576-137245147	chr7:137245746-137246279	0.0184202	4
chr7:137243497-137243913	chr7:137244576-137245147	0.0184202	4
chr2:159481359-159482258	chr2:159490940-159491604	0.0198016	4
chr6:88272145-88272410	chr6:88274747-88275101	0.0200318	4
chr12:33962999-33963662	chr12:33964110-33964360	0.0204923	4
chr2:57565007-57565642	chr2:57567027-57567982	0.0204923	4
chr15:78667334-78667727	chr15:78669635-78670046	0.0204923	4
chr2:45070268-45071180	chr2:45071289-45072059	0.0207225	5
chr18:54906586-54907159	chr18:54907359-54907805	0.0216435	5
chr7:70281441-70281980	chr7:70283091-70283671	0.0216435	5
chr19:45102683-45102966	chr19:45104213-45104642	0.0227946	5
chr11:75292764-75293281	chr11:75293631-75294159	0.0227946	5
chr1:193564011-193564635	chr1:193565834-193566339	0.0227946	5
chr3:66535705-66536662	chr3:66537045-66537716	0.0232551	5
chr8:108382350-108382678	chr8:108384156-108384690	0.0239457	5
chr4:148886618-148886740	chr4:148888260-148888693	0.0257875	5
chr4:154817845-154818196	chr4:154832142-154832474	0.026248	5
chr7:136979675-136980033	chr7:136980370-136981285	0.0264782	5
chr11:19764337-19765230	chr11:19773904-19774221	0.0264782	5
chr6:51768025-51768213	chr6:51771225-51771974	0.0269386	5
chr5:33405490-33405855	chr5:33406057-33406243	0.0269386	5
chr14:69991762-69992174	chr14:69994852-69995245	0.0269386	5
chr17:61069669-61070033	chr17:61083792-61084287	0.027399	5
chr14:16567158-16567543	chr14:16567666-16568295	0.027399	5
chr7:136213437-136214310	chr7:136219072-136219681	0.0278595	5
chr7:36943073-36943894	chr7:36944796-36945669	0.0283199	5
chr17:47952506-47952820	chr17:47955118-47955638	0.0292407	5
chr7:36135677-36136167	chr7:36136766-36137221	0.0292407	5
chr18:69447707-69448280	chr18:69451495-69452326	0.029471	5
chr12:118843832-118844477	chr12:118844888-118845660	0.029471	5
chr4:67011785-67012297	chr4:67017451-67018302	0.0297012	5
chr8:56733133-56734014	chr8:56734748-56735714	0.0301616	5
chr2:45081796-45082252	chr2:45082819-45083568	0.0303918	5
chr13:98582033-98582269	chr13:98584189-98584688	0.030622	5
chr12:118526903-118527464	chr12:118529574-118530503	0.030622	5
chr12:86580371-86580571	chr12:86580735-86580938	0.030622	5
chr1:188146660-188147169	chr1:188147393-188148315	0.030622	5
chr14:122720933-122721773	chr14:122729083-122729866	0.0310824	5
chr6:99512634-99513483	chr6:99515446-99515733	0.0313126	5
chr2:169577238-169577585	chr2:169577686-169578122	0.0313126	5
chr4:99461237-99461761	chr4:99465810-99466715	0.031773	5
chr4:148984284-148984939	chr4:148985163-148985434	0.031773	5
chr2:64535407-64535829	chr2:64537300-64537755	0.0320032	5
chr3:34647419-34647950	chr3:34648323-34648871	0.0322334	5
chr5:48005539-48005737	chr5:48008575-48009509	0.0326938	5
chr11:35562097-35562302	chr11:35566710-35567177	0.0326938	5
chr13:73262661-73263329	chr13:73264245-73264410	0.032924	5
chr1:78138526-78139036	chr1:78139322-78139834	0.0331542	5
chr8:12323295-12323707	chr8:12324670-12325622	0.0331542	5
chr5:51850370-51851007	chr5:51853694-51853978	0.0336146	5
chr11:84738877-84739457	chr11:84744594-84745132	0.0368372	5
chr8:91535723-91536061	chr8:91536203-91536756	0.0368372	5
chr1:188082905-188083471	chr1:188085370-188086025	0.0372976	5
chr7:115686649-115687049	chr7:115687157-115687740	0.0377579	5
chr14:70978698-70978976	chr14:70979527-70979821	0.0382183	5
chr16:24407948-24408263	chr16:24412965-24413215	0.0386786	5
chr14:10226669-10226962	chr14:10228697-10229322	0.0391389	5
chr13:40007980-40008422	chr13:40011134-40011640	0.0393691	5
chr16:7448112-7448444	chr16:7450702-7451441	0.0409803	5
chr4:9551433-9551813	chr4:9556339-9556826	0.0414406	5
chr6:99337339-99338003	chr6:99338850-99339803	0.0414406	5
chr4:134968767-134969125	chr4:134969226-134969651	0.0416708	5
chr7:70346269-70346824	chr7:70347403-70347773	0.0419009	5
chr3:86700196-86700576	chr3:86700944-86701618	0.0421311	5
chr9:29590358-29590776	chr9:29593486-29593685	0.0423612	5
chr9:28625008-28625606	chr9:28630932-28631429	0.0423612	5
chr11:96310432-96310884	chr11:96311633-96311905	0.0423612	5
chr7:36509966-36510400	chr7:36512828-36513559	0.0448929	5
chr13:39360158-39360902	chr13:39362655-39363220	0.0448929	5
chr6:118198454-118198612	chr6:118201794-118202331	0.045123	5
chr18:84556308-84556973	chr18:84557111-84557536	0.045123	5
chr13:71952766-71952986	chr13:71955074-71955286	0.0453531	5
chr17:52461220-52461998	chr17:52465117-52465873	0.0462737	5
chr5:29486909-29487429	chr5:29487639-29487923	0.0465038	5
chr7:116681424-116681898	chr7:116686918-116687722	0.0469641	5
chr14:104642751-104643590	chr14:104644551-104645147	0.0469641	5
chr12:53454646-53455349	chr12:53456896-53457276	0.0478846	5
chr1:42352413-42353000	chr1:42353123-42353384	0.0483449	5
chr2:63752486-63753457	chr2:63754647-63755351	0.0483449	5
chr4:6689171-6689936	chr4:6691268-6692046	0.048575	5
chr8:91750882-91751145	chr8:91751444-91751618	0.048575	5
chr18:25609783-25610085	chr18:25612188-25612551	0.0492654	5
chr11:24108717-24109137	chr11:24110276-24110468	0.0492654	5
chr17:5130709-5131320	chr17:5138734-5139494	0.0494955	5
chr18:26703783-26704673	chr18:26707241-26707567	0.0494955	5
chr8:26649794-26650248	chr8:26655900-26656137	0.0511063	5
chr1:190127867-190128326	chr1:190128556-190129169	0.0515665	5
chr8:108495968-108496511	chr8:108497341-108498135	0.0515665	5
chr13:94509873-94510253	chr13:94510999-94511939	0.0517966	5
chr5:33247727-33247835	chr5:33247946-33248322	0.0517966	5
chr2:61556746-61557373	chr2:61557948-61558377	0.0522568	5
chr18:29362005-29362470	chr18:29366522-29367340	0.0524869	5
chr2:63936023-63936859	chr2:63937576-63938182	0.052717	5
chr18:81012859-81013412	chr18:81020263-81020587	0.0529471	5
chr9:28642840-28643147	chr9:28644066-28644319	0.0536374	5
chr8:108730751-108731098	chr8:108731762-108731998	0.0540976	5
chr2:46772766-46773623	chr2:46773770-46774296	0.0540976	5
chr16:64594894-64595385	chr16:64595654-64596386	0.0545577	5
chr16:95586491-95587406	chr16:95589192-95589766	0.0554781	5
chr7:37673881-37674136	chr7:37674887-37675109	0.0559382	5
chr13:71529578-71530011	chr13:71530386-71530660	0.0573187	5
chr2:33700734-33701212	chr2:33701380-33701833	0.0575487	5
chr7:36774701-36774940	chr7:36775430-36775823	0.0575487	5
chr6:16077441-16077686	chr6:16077789-16078367	0.0586991	5
chr7:36970800-36971420	chr7:36971648-36971830	0.0589291	5
chr4:76845719-76846230	chr4:76848817-76849456	0.0589291	5
chr3:120335705-120336361	chr3:120336813-120337302	0.0591592	5
chr5:51927743-51928198	chr5:51929260-51930061	0.0593892	5
chr5:28785277-28786269	chr5:28791805-28791989	0.0596193	5
chr17:52084625-52085328	chr17:52085437-52085869	0.0603094	5
chr7:137227347-137228223	chr7:137228553-137229275	0.0623798	5
chr2:105799780-105800317	chr2:105800429-105801421	0.0628399	5
chr8:114907040-114907513	chr8:114907939-114908501	0.0630699	5
chr4:148985163-148985434	chr4:148985910-148986481	0.06376	5
chr16:7158546-7159342	chr16:7159675-7160173	0.0644501	5
chr4:44622478-44622820	chr4:44622966-44623536	0.0646801	5
chr6:109533440-109533872	chr6:109543137-109543555	0.0649101	5
chr18:84077877-84078364	chr18:84078606-84079378	0.0649101	5
chr2:37818597-37819119	chr2:37819354-37819914	0.0649101	5
chr12:73051125-73051588	chr12:73051820-73052292	0.0653701	5
chr14:122402687-122403368	chr14:122404995-122405483	0.0660602	5
chr7:70345477-70345857	chr7:70346269-70346824	0.0660602	5
chr5:52501171-52501576	chr5:52504872-52505492	0.0662902	5
chr13:80884337-80885086	chr13:80885233-80885741	0.0667502	5
chr7:71662404-71662852	chr7:71670189-71670589	0.0669802	5
chr13:38780201-38781038	chr13:38781823-38782340	0.0672102	5
chr7:36417011-36417464	chr7:36417595-36417918	0.0674402	5
chr17:51093184-51093467	chr17:51093765-51094117	0.0674402	5
chr4:151438885-151439392	chr4:151442215-151442649	0.0674402	5
chr2:70471096-70471339	chr2:70472045-70472542	0.0676702	5
chr9:27986813-27987263	chr9:27987388-27987505	0.0679002	5
chr3:148939368-148939880	chr3:148943272-148943953	0.0681301	5
chr11:58060591-58061281	chr11:58061435-58062057	0.0685901	5
chr7:36876578-36877152	chr7:36877584-36877858	0.0688201	5
chr4:30482486-30482792	chr4:30487622-30488130	0.0688201	5
chr7:136212883-136213143	chr7:136213437-136214310	0.0692801	5
chr7:37169143-37169298	chr7:37170592-37170782	0.0702	5
chr2:6731348-6731776	chr2:6731901-6732527	0.07043	5
chr13:115400732-115401462	chr13:115402315-115402787	0.07043	5
chr2:6954027-6954838	chr2:6959704-6960512	0.07043	5
chr9:28642259-28642630	chr9:28642840-28643147	0.0706599	5
chr12:106173210-106173571	chr12:106174608-106175586	0.0708899	5
chr7:36476744-36477310	chr7:36477806-36478228	0.0711199	5
chr2:60122945-60123859	chr2:60124394-60124823	0.0713498	5
chr1:89940876-89941012	chr1:89941276-89941879	0.0718098	5
chr13:48160184-48160709	chr13:48160925-48161876	0.0718098	5
chr10:19310085-19310595	chr10:19318162-19318733	0.0720397	5
chr9:69770757-69771024	chr9:69772235-69772910	0.0720397	5
chr3:113697361-113698154	chr3:113698652-113699463	0.0722697	5
chr12:88857689-88858443	chr12:88859635-88860339	0.0722697	5
chr14:98082000-98082349	chr14:98083164-98084075	0.0724996	5
chr18:53692181-53692769	chr18:53693112-53693843	0.0731895	5
chr4:151244646-151245001	chr4:151247182-151247389	0.0743392	5
chr13:83503557-83504529	chr13:83504657-83505598	0.0743392	5
chr7:115802471-115803221	chr7:115803413-115804210	0.0745692	5
chr9:71456949-71457438	chr9:71462755-71463419	0.075029	5
chr9:118227635-118228215	chr9:118228666-118229160	0.075029	5
chr9:74249602-74249861	chr9:74250284-74250697	0.075259	5
chr6:144944805-144945444	chr6:144945986-144946431	0.075259	5
chr7:131709088-131709941	chr7:131712698-131713641	0.0754889	5
chr3:129196525-129197257	chr3:129197606-129197984	0.0757188	5
chr14:97869312-97869717	chr14:97871015-97871384	0.0757188	5
chr14:122871718-122872468	chr14:122874343-122874954	0.0761787	5
chr1:187872553-187873154	chr1:187873337-187873815	0.0761787	5
chr9:28336678-28337126	chr9:28339227-28339722	0.0766385	5
chr7:78175942-78176622	chr7:78177376-78178009	0.0768685	5
chr3:55750526-55751161	chr3:55751275-55751811	0.0768685	5
chr13:79133903-79134720	chr13:79135596-79135977	0.0773283	5
chr2:33795959-33796779	chr2:33797378-33797573	0.0773283	5
chr14:118550656-118551568	chr14:118552505-118553174	0.078018	5
chr7:68153254-68153686	chr7:68160069-68160569	0.078018	5
chr18:84483642-84484108	chr18:84484323-84485000	0.0782479	5
chr7:136770681-136771618	chr7:136773210-136773904	0.0782479	5
chr1:19216875-19217125	chr1:19217296-19217674	0.0787077	5
chr19:55406298-55406717	chr19:55407521-55408277	0.0787077	5
chr4:99266585-99267504	chr4:99267643-99268273	0.0791675	5
chr3:86385118-86385718	chr3:86386204-86386657	0.0791675	5
chr3:129207938-129208269	chr3:129208702-129209073	0.0796273	5
chr3:128856580-128857027	chr3:128857785-128858116	0.0800871	5
chr12:86173600-86174001	chr12:86174422-86174667	0.0805469	5
chr10:19423887-19424498	chr10:19424973-19425596	0.0805469	5
chr3:143227902-143228489	chr3:143228881-143229591	0.0807768	5
chr2:57495568-57496376	chr2:57497315-57497931	0.0807768	5
chr18:21735114-21735778	chr18:21736176-21736476	0.0810067	5
chr14:67315455-67316059	chr14:67316232-67316732	0.0812365	5
chr8:26438374-26439089	chr8:26441227-26442170	0.0814664	5
chr8:30458247-30459021	chr8:30459243-30460006	0.0816963	5
chr18:81462624-81462929	chr18:81471657-81472241	0.0819262	5
chr11:25732271-25732986	chr11:25733554-25734080	0.082156	5
chr13:39834712-39835152	chr13:39835258-39836056	0.0823859	5
chr8:26677488-26678096	chr8:26680026-26680388	0.0826158	5
chr7:36896519-36897223	chr7:36897495-36897835	0.0826158	5
chr9:29727913-29728311	chr9:29733092-29733790	0.0826158	5
chr4:148894318-148894811	chr4:148896073-148896529	0.0828456	5
chr8:84740971-84741188	chr8:84742265-84742509	0.0830755	5
chr3:144042091-144042808	chr3:144042968-144043550	0.0833054	5
chr3:154340242-154340915	chr3:154341763-154341988	0.0833054	5
chr1:190128556-190129169	chr1:190129544-190129851	0.0837651	5
chr2:61555539-61556039	chr2:61556746-61557373	0.0837651	5
chr2:97604683-97605368	chr2:97605501-97605647	0.0839949	5
chr3:55829398-55829822	chr3:55830180-55830717	0.0842248	5
chr6:51767274-51767897	chr6:51768025-51768213	0.0844546	5
chr10:92101598-92102235	chr10:92103692-92104251	0.0844546	5
chr7:137303448-137303924	chr7:137304047-137304236	0.0849143	5
chr11:25478329-25478802	chr11:25479985-25480674	0.0851442	5
chr13:94704244-94704650	chr13:94705815-94706244	0.085374	5
chr13:94708982-94709530	chr13:94710066-94710478	0.085374	5
chr12:107930772-107931472	chr12:107932067-107932505	0.0862933	5
chr3:86341101-86341416	chr3:86347100-86347411	0.0865232	5
chr19:20024761-20025060	chr19:20027834-20028278	0.0865232	5
chr6:51036692-51037207	chr6:51039581-51040145	0.086753	5
chr3:110137049-110137637	chr3:110138139-110138554	0.0869828	5
chr11:36241889-36242248	chr11:36242407-36243095	0.0874425	5
chr5:139536423-139536741	chr5:139536848-139537348	0.0881319	5
chr14:97560180-97560829	chr14:97561093-97561671	0.0885915	5
chr8:109011751-109012278	chr8:109012397-109012995	0.0885915	5
chr13:72593446-72593774	chr13:72594810-72595205	0.0888213	6
chr11:37026769-37027128	chr11:37031085-37032040	0.0888213	6
chr14:67383554-67384081	chr14:67384262-67384688	0.0888213	6
chr3:128852312-128852961	chr3:128853758-128854152	0.0890511	6
chr2:34483894-34484302	chr2:34484421-34484988	0.0892809	6
chr14:22377236-22377756	chr14:22378178-22378582	0.0895107	6
chr11:117385208-117385779	chr11:117394338-117394499	0.0895107	6
chr3:86708440-86708952	chr3:86709569-86710135	0.0897405	6
chr2:84883647-84883876	chr2:84885211-84885441	0.0899703	6
chr12:106143086-106143775	chr12:106149532-106149855	0.0899703	6
chr2:31616588-31617533	chr2:31618448-31619149	0.0899703	6
chr13:40107642-40107789	chr13:40112420-40112822	0.0902001	6
chr2:180746879-180747180	chr2:180754930-180755291	0.0902001	6
chr2:57373281-57373941	chr2:57374137-57374608	0.0902001	6
chr12:73520870-73521856	chr12:73522050-73522591	0.0904299	6
chrX:19146293-19146475	chrX:19146879-19147040	0.0915788	6
chr1:136776259-136776666	chr1:136777255-136778028	0.0918086	6
chr14:17020249-17020606	chr14:17020871-17021310	0.0918086	6
chr4:148744344-148745332	chr4:148746009-148746585	0.0918086	6
chr7:37689219-37690072	chr7:37690323-37690809	0.0918086	6
chr10:15218150-15218704	chr10:15219009-15219131	0.0927277	6
chr11:37168936-37169311	chr11:37169737-37170170	0.0929574	6
chr7:37077594-37077951	chr7:37078080-37078430	0.0931872	6
chr4:149036594-149036864	chr4:149037541-149038238	0.0931872	6
chr18:29955101-29955566	chr18:29961462-29962178	0.0947954	6
chr7:115807705-115808556	chr7:115808908-115809631	0.0947954	6
chr7:70796218-70797004	chr7:70797777-70798252	0.0950252	6
chr11:24707083-24707582	chr11:24708595-24709495	0.0952549	6
chr4:69349518-69350255	chr4:69355962-69356516	0.0952549	6
chr9:91483068-91483544	chr9:91484412-91485014	0.0966333	6
chr18:55375739-55376377	chr18:55376481-55376815	0.096863	6
chr8:120455293-120455493	chr8:120455658-120455768	0.0970927	6
chr1:18383350-18383742	chr1:18383891-18384452	0.0970927	6
chr13:94703403-94703840	chr13:94704244-94704650	0.0970927	6
chr1:188804127-188804839	chr1:188805839-188806792	0.0970927	6
chr4:13409284-13410086	chr4:13410356-13411354	0.0973224	6
chr9:74850639-74851197	chr9:74852736-74853030	0.0989304	6
chr18:54744911-54745643	chr18:54747233-54747734	0.0989304	6
chr7:69890662-69890906	chr7:69891342-69891900	0.0996194	6
chr8:91749997-91750708	chr8:91750882-91751145	0.0998491	6
chr13:72816117-72816616	chr13:72826511-72826854	0.100079	6
chr8:12462422-12463189	chr8:12468026-12468323	0.100308	6
chr7:36341219-36341665	chr7:36345061-36345340	0.100538	6
chr18:80811494-80811950	chr18:80812641-80813074	0.100768	6
chr6:114874601-114875399	chr6:114875868-114876051	0.100998	6
chr15:79995802-79995998	chr15:79997085-79997286	0.101227	6
chr13:72594810-72595205	chr13:72596334-72596999	0.102146	6
chr13:73097288-73097852	chr13:73107188-73107825	0.102835	6
chr2:61655827-61656119	chr2:61656228-61656749	0.102835	6
chr8:91562424-91563354	chr8:91564856-91565137	0.103064	6
chr7:137258098-137258939	chr7:137262624-137263131	0.103064	6
chr3:67231516-67231983	chr3:67232431-67233354	0.103524	6
chr7:37698908-37699220	chr7:37699929-37700296	0.103983	6
chr8:108300978-108301681	chr8:108302103-108302664	0.104442	6
chr19:55890015-55890920	chr19:55891624-55892153	0.104672	6
chr14:67316232-67316732	chr14:67317583-67318289	0.104902	6
chr7:137237362-137237701	chr7:137238400-137238982	0.105131	6
chr18:13897114-13897930	chr18:13898444-13899399	0.105131	6
chr7:49909982-49910445	chr7:49911160-49911393	0.105131	6
chr13:72633222-72634181	chr13:72634443-72635080	0.105131	6
chr7:34538286-34538871	chr7:34549661-34550084	0.106738	6
chr7:37336197-37336528	chr7:37336794-37336930	0.106738	6
chr19:27987755-27988203	chr19:27988724-27989233	0.107198	6
chr7:37486287-37486920	chr7:37489960-37490090	0.107198	6
chr2:105804547-105804926	chr2:105805196-105805490	0.107657	6
chr7:137212941-137213115	chr7:137218711-137219355	0.108116	6
chr18:68539038-68539637	chr18:68539929-68540636	0.108575	6
chr2:9604031-9604768	chr2:9605024-9605562	0.109493	6
chr2:75177460-75177699	chr2:75177892-75178412	0.110412	6
chr2:172704453-172705002	chr2:172712967-172713525	0.110412	6
chr3:86599938-86600898	chr3:86602351-86602765	0.110871	6
chr7:37066366-37066640	chr7:37067234-37067595	0.1111	6
chr2:7154753-7155483	chr2:7159029-7159812	0.111559	6
chr1:188194108-188194828	chr1:188196008-188196559	0.112248	6
chr5:27183172-27183634	chr5:27191722-27192132	0.113166	6
chr13:83502659-83503394	chr13:83503557-83504529	0.113166	6
chr7:137210934-137211753	chr7:137211864-137212575	0.113396	6
chr4:124172043-124172632	chr4:124175668-124176086	0.113396	6
chr16:65590931-65591311	chr16:65591486-65591855	0.113396	6
chr18:27821643-27822408	chr18:27825259-27825745	0.114314	6
chr8:120318397-120318686	chr8:120323089-120323409	0.114314	6
chr10:50899490-50899930	chr10:50901625-50902553	0.115002	6
chr14:22241720-22242516	chr14:22249119-22249688	0.115002	6
chr3:30285530-30285882	chr3:30285997-30286321	0.116379	6
chr10:19424973-19425596	chr10:19426724-19427148	0.116838	6
chr6:98497414-98498350	chr6:98504895-98505308	0.117297	6
chr8:23379615-23380321	chr8:23384348-23384772	0.117985	6
chr5:139694529-139694724	chr5:139694901-139695260	0.118674	6
chr7:69489169-69489492	chr7:69490980-69491531	0.119362	6
chr11:25728170-25729086	chr11:25729475-25730224	0.119362	6
chr11:47063731-47064097	chr11:47069816-47070349	0.12005	6
chr3:143465453-143466388	chr3:143468258-143468538	0.12005	6
chr11:77906280-77907137	chr11:77909829-77910187	0.12005	6
chr3:86571456-86572074	chr3:86572554-86573229	0.120509	6
chr8:107944368-107944668	chr8:107945149-107945666	0.120968	6
chr11:88354843-88355094	chr11:88356763-88357553	0.121198	6
chr9:29150473-29150744	chr9:29154304-29154725	0.121427	6
chrX:132181937-132182236	chrX:132192046-132192851	0.122803	6
chr13:82575082-82575629	chr13:82577998-82578479	0.123492	6
chr4:117375948-117376621	chr4:117379682-117380558	0.123492	6
chr1:92178576-92179013	chr1:92179147-92179639	0.12395	6
chr18:27939941-27940262	chr18:27940666-27941002	0.12395	6
chr18:80819348-80819534	chr18:80826040-80826293	0.12418	6
chr3:51805326-51805472	chr3:51805656-51805896	0.124638	6
chr4:13309756-13310354	chr4:13313885-13314699	0.124868	6
chr16:74293735-74294216	chr16:74295571-74296092	0.125785	6
chr17:52270423-52270745	chr17:52271431-52271880	0.126015	6
chr1:89869636-89869949	chr1:89870560-89871048	0.126244	6
chr1:191782147-191782993	chr1:191783843-191784277	0.126244	6
chr12:110581982-110582443	chr12:110582584-110583073	0.126244	6
chr12:66237553-66237956	chr12:66245457-66246169	0.126244	6
chr6:50821968-50822875	chr6:50823246-50823444	0.126473	6
chr8:108789296-108789495	chr8:108790102-108790534	0.126473	6
chr7:137255990-137256333	chr7:137256817-137257337	0.126473	6
chr2:146261130-146261509	chr2:146262063-146262715	0.126703	6
chr19:48732793-48733443	chr19:48737529-48737823	0.126932	6
chr1:155644462-155644722	chr1:155646299-155646795	0.12762	6
chr3:128519898-128520306	chr3:128520547-128521431	0.12762	6
chr14:122278553-122279213	chr14:122279464-122280152	0.127849	6
chr2:56982329-56982581	chr2:56983207-56983682	0.128537	6
chr4:124581302-124581702	chr4:124584213-124584425	0.128537	6
chr5:33468674-33468911	chr5:33474391-33474591	0.128996	6
chr12:39176964-39177791	chr12:39179871-39180331	0.129684	6
chr11:111738528-111738760	chr11:111740487-111740751	0.130142	6
chr7:124341239-124341763	chr7:124347119-124347515	0.130601	6
chr13:115693096-115693741	chr13:115696245-115696779	0.13083	6
chr15:35054280-35054686	chr15:35061433-35062007	0.131976	6
chr12:86214190-86214726	chr12:86216609-86217136	0.131976	6
chr17:76829129-76829520	chr17:76848274-76848589	0.132664	6
chr9:47727381-47728324	chr9:47728442-47729237	0.132893	6
chr9:27260554-27260707	chr9:27262010-27262229	0.132893	6
chr9:28328070-28328739	chr9:28331062-28331441	0.132893	6
chr12:89572954-89573308	chr12:89574599-89574817	0.133123	6
chr12:53964425-53964864	chr12:53965534-53966048	0.134269	6
chr4:82271650-82271925	chr4:82272099-82272406	0.134269	6
chr7:136486112-136486390	chr7:136486843-136487480	0.134498	6
chr5:47328866-47329306	chr5:47336509-47336867	0.134498	6
chr2:147186311-147187263	chr2:147188078-147188894	0.134727	6
chr9:28761428-28761767	chr9:28762509-28762894	0.134727	6
chr3:17324811-17325327	chr3:17325892-17326217	0.135186	6
chr11:24107530-24107919	chr11:24108717-24109137	0.135186	6
chr3:127625588-127626263	chr3:127627003-127627710	0.135415	6
chr3:67229134-67229824	chr3:67230257-67230836	0.135873	6
chr19:44674670-44675165	chr19:44676700-44677025	0.136332	6
chr18:10782682-10783001	chr18:10783878-10784671	0.13679	6
chr12:53523959-53524545	chr12:53524971-53525704	0.137477	6
chr8:89284991-89285832	chr8:89292454-89293405	0.138623	6
chr3:129205401-129205824	chr3:129207938-129208269	0.138852	6
chr19:45317532-45318134	chr19:45324539-45324928	0.139311	6
chr8:108692360-108692785	chr8:108693881-108694074	0.139311	6
chr8:88925114-88925599	chr8:88928831-88929247	0.139769	6
chr7:69975964-69976680	chr7:69976978-69977379	0.139998	6
chr7:69141079-69141906	chr7:69144736-69145518	0.140227	6
chr12:106527953-106528202	chr12:106528524-106528772	0.140456	6
chr3:86377409-86378245	chr3:86378774-86379334	0.140456	6
chr11:24685685-24686646	chr11:24688390-24688764	0.140456	6
chr7:70065575-70065826	chr7:70066043-70066419	0.140915	6
chr9:61872358-61872714	chr9:61875486-61875665	0.141144	6
chr5:33522165-33522528	chr5:33528127-33528663	0.141602	6
chr18:13847268-13848133	chr18:13848488-13848805	0.141831	6
chr3:34661214-34661534	chr3:34661681-34662400	0.14206	6
chr7:36773941-36774403	chr7:36774701-36774940	0.142289	6
chr11:19762960-19763831	chr11:19764337-19765230	0.142518	6
chr4:151549039-151549538	chr4:151556902-151557120	0.142747	6
chr8:78153001-78153958	chr8:78154078-78155012	0.142976	6
chr5:28118420-28118571	chr5:28120650-28121112	0.143435	6
chr14:22190889-22191597	chr14:22192051-22192735	0.143893	6
chr14:98422653-98423333	chr14:98423506-98423904	0.143893	6
chr5:13126330-13126707	chr5:13126982-13127632	0.143893	6
chr8:108788422-108788624	chr8:108789296-108789495	0.143893	6
chr12:117032385-117032836	chr12:117033018-117033131	0.14458	6
chr4:148915676-148916204	chr4:148916328-148916570	0.14458	6
chr11:34374440-34375038	chr11:34376335-34376534	0.145038	6
chr1:18766472-18766964	chr1:18767267-18767993	0.145496	6
chr11:25517837-25518282	chr11:25522534-25523110	0.147099	6
chr12:16135731-16135902	chr12:16139416-16139621	0.147328	6
chr3:34629314-34629798	chr3:34630076-34630992	0.147557	6
chr3:143797839-143798459	chr3:143798701-143799357	0.147557	6
chr5:51929260-51930061	chr5:51931374-51932112	0.147786	6
chr7:136588568-136589218	chr7:136592961-136593248	0.147786	6
chr4:13592929-13593806	chr4:13594043-13594655	0.148015	6
chr2:158929562-158930216	chr2:158931993-158932210	0.148015	6
chr4:151202978-151203319	chr4:151206242-151206572	0.148473	6
chr7:115220357-115220667	chr7:115223403-115223975	0.148473	6
chr11:84682848-84683502	chr11:84686436-84687055	0.148702	6
chr3:128636674-128636878	chr3:128637153-128637740	0.149389	6
chr13:72365263-72365713	chr13:72366054-72366251	0.149389	6
chr18:53524205-53524683	chr18:53524870-53525145	0.149618	6
chr13:71951816-71952316	chr13:71952766-71952986	0.150076	6
chr1:78109242-78109493	chr1:78110020-78110782	0.150305	6
chr7:37690323-37690809	chr7:37692078-37692860	0.150992	6
chr9:88068666-88069178	chr9:88069332-88069799	0.150992	6
chr4:155557456-155558075	chr4:155558319-155558785	0.150992	6
chr2:169008697-169008941	chr2:169009089-169009953	0.151221	6
chr7:36662287-36662486	chr7:36667812-36668026	0.15145	6
chr8:78614209-78614545	chr8:78619528-78620375	0.15145	6
chr8:26656580-26657074	chr8:26661005-26661354	0.151679	6
chr2:46065219-46065884	chr2:46068692-46069374	0.151679	6
chr12:107927334-107927824	chr12:107928299-107928761	0.151908	6
chr19:15836420-15836661	chr19:15836972-15837597	0.151908	6
chr8:92259951-92260544	chr8:92265363-92265944	0.152137	6
chr18:29949550-29950038	chr18:29952416-29952940	0.152366	6
chr11:72683502-72684274	chr11:72684376-72685185	0.152366	6
chr4:118251840-118252307	chr4:118256236-118256704	0.152595	6
chr9:29941426-29941965	chr9:29942071-29942385	0.152823	6
chr12:55620194-55620930	chr12:55621107-55621901	0.153052	6
chr4:151692487-151692945	chr4:151694540-151694858	0.153281	6
chr5:106433913-106434616	chr5:106437221-106437744	0.153281	6
chr7:137218711-137219355	chr7:137221039-137221779	0.154655	7
chr5:139619351-139619777	chr5:139626059-139626262	0.155341	7
chr3:128828759-128829089	chr3:128829317-128830227	0.15557	7
chr7:115597955-115598446	chr7:115598547-115599305	0.155799	7
chr1:187373543-187374431	chr1:187375964-187376394	0.156028	7
chr2:34552601-34553303	chr2:34554819-34555221	0.156486	7
chr3:55830180-55830717	chr3:55831116-55831514	0.156714	7
chrX:57962738-57963352	chrX:57969112-57970019	0.156714	7
chr17:5250754-5251094	chr17:5254977-5255478	0.156714	7
chr8:108821733-108821875	chr8:108822844-108823264	0.158316	7
chr5:29250934-29251587	chr5:29253707-29254123	0.159003	7
chr2:8727689-8728592	chr2:8728843-8729693	0.159231	7
chr18:68742771-68743156	chr18:68743264-68743893	0.159689	7
chr3:150905067-150905249	chr3:150905396-150905992	0.160147	7
chr3:35332818-35333514	chr3:35334070-35334921	0.160375	7
chr4:124575184-124575691	chr4:124575808-124576103	0.160604	7
chr13:71784565-71784737	chr13:71784916-71785441	0.160833	7
chr11:75291530-75292215	chr11:75292764-75293281	0.161062	7
chr3:149115671-149116277	chr3:149118647-149119023	0.161748	7
chr1:187964675-187965250	chr1:187965514-187966356	0.161977	7
chr18:54911379-54911650	chr18:54912225-54912707	0.162663	7
chr12:33962077-33962836	chr12:33962999-33963662	0.162663	7
chrX:58119509-58120120	chrX:58121178-58122130	0.162892	7
chr8:12173915-12174598	chr8:12174998-12175287	0.163349	7
chr14:28467812-28468404	chr14:28469868-28470653	0.163578	7
chr7:36966342-36966712	chr7:36966852-36967344	0.163578	7
chr7:137238400-137238982	chr7:137239438-137240324	0.164035	7
chr10:115570423-115571183	chr10:115571299-115571904	0.164035	7
chr3:143971082-143971879	chr3:143972114-143972407	0.16495	7
chr14:97477366-97477938	chr14:97478113-97478778	0.165179	7
chr3:19004883-19005167	chr3:19006962-19007419	0.165865	7
chr19:56095733-56096185	chr19:56099507-56100494	0.165865	7
chr19:45337509-45337924	chr19:45338160-45338952	0.166322	7
chr7:139578799-139578946	chr7:139579097-139579274	0.166322	7
chr12:48713514-48714056	chr12:48719649-48719863	0.166551	7
chr5:83592644-83593442	chr5:83605647-83606059	0.166779	7
chr12:105898807-105899315	chr12:105902318-105902486	0.167008	7
chr17:4327928-4328415	chr17:4331527-4332179	0.167008	7
chr1:61405457-61406144	chr1:61406984-61407463	0.167465	7
chr18:54927801-54928621	chr18:54929529-54929695	0.168151	7
chr13:94928313-94928945	chr13:94930323-94931095	0.168609	7
chr8:12066135-12066340	chr8:12066502-12066727	0.169294	7
chr4:26840382-26841138	chr4:26842756-26843081	0.169294	7
chr14:16552702-16553296	chr14:16554360-16555127	0.169523	7
chr18:55829359-55829919	chr18:55833830-55834353	0.169523	7
chr11:40374850-40375179	chr11:40378137-40378627	0.16998	7
chr2:181763926-181764366	chr2:181765347-181765676	0.170209	7
chr4:148793744-148794211	chr4:148794903-148795245	0.170437	7
chr14:104644551-104645147	chr14:104646589-104647155	0.170437	7
chr8:100039248-100039846	chr8:100043532-100044499	0.17158	7
chr2:180754930-180755291	chr2:180758810-180759050	0.171809	7
chr8:90271838-90272824	chr8:90273019-90273778	0.172037	7
chr4:148924974-148925247	chr4:148926020-148926263	0.172266	7
chr13:8463295-8463473	chr13:8467555-8467993	0.172495	7
chrX:113736503-113737016	chrX:113738998-113739543	0.172723	7
chr19:56000300-56000690	chr19:56005043-56005326	0.172952	7
chr19:20122434-20123086	chr19:20123489-20124250	0.172952	7
chr5:100921547-100921863	chr5:100924031-100924564	0.17318	7
chr2:71540906-71541787	chr2:71543389-71544279	0.173637	7
chr13:7159271-7159779	chr13:7168202-7168676	0.174551	7
chr12:53837232-53837843	chr12:53838278-53839115	0.17478	7
chr2:34346558-34347508	chr2:34351815-34352340	0.175008	7
chr8:91643782-91644123	chr8:91645044-91645667	0.175237	7
chr12:45977113-45978018	chr12:45978204-45979030	0.175465	7
chr18:14401063-14401770	chr18:14402474-14403098	0.175922	7
chr8:108672002-108672865	chr8:108673843-108674431	0.175922	7
chr11:22075949-22076897	chr11:22077000-22077778	0.176379	7
chr11:19548126-19548579	chr11:19548843-19549131	0.176608	7
chr15:35515682-35516548	chr15:35519189-35519655	0.177065	7
chr7:137268947-137269917	chr7:137286694-137286985	0.177065	7
chr10:23393806-23394501	chr10:23396728-23397288	0.178892	7
chr17:47951388-47951911	chr17:47952506-47952820	0.17912	7
chr7:37337068-37337817	chr7:37337986-37338444	0.179349	7
chr13:94868819-94869417	chr13:94869844-94870335	0.179349	7
chr7:37700830-37701325	chr7:37701449-37701767	0.179806	7
chr4:84482228-84483093	chr4:84483576-84484063	0.180262	7
chr2:160389554-160390047	chr2:160390206-160390622	0.180719	7
chr5:115550013-115550391	chr5:115550577-115550905	0.180948	7
chr13:113974824-113975078	chr13:113975540-113976252	0.181404	7
chr7:36840707-36841196	chr7:36846246-36846703	0.181404	7
chr4:12820397-12821299	chr4:12822934-12823491	0.181633	7
chr8:26688835-26689322	chr8:26689423-26690314	0.182089	7
chr1:93405949-93406087	chr1:93407740-93407933	0.182318	7
chr4:148851453-148851667	chr4:148851876-148852086	0.182318	7
chr13:71968024-71968442	chr13:71968913-71969074	0.182318	7
chr11:112523614-112524017	chr11:112526676-112527195	0.183231	7
chr11:26141517-26142472	chr11:26143515-26144438	0.183916	7
chr7:36254644-36255541	chr7:36256920-36257128	0.184144	7
chr11:22039824-22040666	chr11:22040870-22041409	0.184373	7
chr7:36602224-36602741	chr7:36602884-36603452	0.184601	7
chr19:44695222-44696071	chr19:44696558-44696955	0.184829	7
chr11:37070910-37071401	chr11:37071805-37072285	0.185286	7
chr9:28027444-28027966	chr9:28028938-28029188	0.185286	7
chr11:84578702-84579364	chr11:84582371-84582631	0.185742	7
chr11:22074829-22075789	chr11:22075949-22076897	0.185742	7
chr10:92445091-92445583	chr10:92445970-92446774	0.186427	7
chr2:9897836-9898169	chr2:9902776-9903050	0.186655	7
chr4:150860604-150860849	chr4:150862735-150863355	0.186884	7
chr5:37893548-37894117	chr5:37895510-37896074	0.187112	7
chr13:72992855-72993375	chr13:72993702-72993879	0.18734	7
chr13:72800679-72800987	chr13:72803348-72803829	0.187568	7
chr18:13763394-13763851	chr18:13764959-13765411	0.188709	7
chr19:59465730-59466437	chr19:59466926-59467551	0.189394	7
chr3:29981427-29981810	chr3:29983062-29983789	0.18985	7
chr13:37855687-37856094	chr13:37856673-37856892	0.18985	7
chr11:113014150-113014785	chr11:113016746-113017275	0.190079	7
chr7:114932451-114932810	chr7:114933421-114934294	0.190079	7
chr7:70043839-70044342	chr7:70044446-70044884	0.190079	7
chr11:111706629-111707265	chr11:111715252-111715774	0.190307	7
chr2:137097860-137098658	chr2:137099332-137099889	0.190535	7
chr13:79697948-79698778	chr13:79699608-79699833	0.190763	7
chr2:63754647-63755351	chr2:63755547-63755837	0.191448	7
chr9:90413727-90414241	chr9:90419843-90420760	0.191448	7
chr7:131627604-131628355	chr7:131629076-131629822	0.191448	7
chr7:36420607-36421083	chr7:36427124-36427788	0.192132	7
chr10:93309182-93310043	chr10:93310614-93311208	0.192132	7
chr2:140523088-140523455	chr2:140532837-140533557	0.19236	7
chr1:137262374-137262806	chr1:137262981-137263381	0.192816	7
chr1:119051580-119051935	chr1:119052244-119052792	0.193045	7
chr13:115687291-115687943	chr13:115693096-115693741	0.193273	7
chr13:94701344-94701728	chr13:94701923-94702632	0.193729	7
chr8:78304890-78305751	chr8:78309686-78309969	0.194413	7
chr2:74724512-74724980	chr2:74725328-74726308	0.194641	7
chr16:5742723-5743333	chr16:5748601-5748906	0.195325	7
chr8:114990877-114991690	chr8:114992611-114992875	0.196694	7
chr14:22416620-22417358	chr14:22419489-22420069	0.19715	7
chrX:69772832-69773090	chrX:69774123-69775012	0.19715	7
chr7:71138860-71139695	chr7:71145483-71146161	0.197378	7
chr6:98952212-98952959	chr6:98953561-98954039	0.197378	7
chr7:37374074-37374438	chr7:37374642-37375173	0.197834	7
chr12:53871898-53872213	chr12:53872331-53873146	0.198062	7
chr12:50081253-50082101	chr12:50082495-50083130	0.198062	7
chr18:81897852-81898272	chr18:81898528-81899201	0.198518	7
chr8:89037530-89038095	chr8:89038606-89039004	0.199202	7
chr7:73391876-73392648	chr7:73393380-73393547	0.19943	7
chr3:151220504-151221089	chr3:151222067-151222884	0.19943	7
chr12:106080569-106081345	chr12:106081510-106081916	0.199658	7
chr9:63973811-63974506	chr9:63980265-63980896	0.199886	7
chr4:117579918-117580391	chr4:117581298-117582122	0.200114	7
chr16:75851817-75852260	chr16:75853719-75854343	0.200342	7
chr13:80194896-80195678	chr13:80196266-80197086	0.200342	7
chr11:36663116-36663969	chr11:36664125-36664440	0.200569	7
chr2:7310075-7310461	chr2:7316843-7317631	0.201025	7
chr8:121087615-121088175	chr8:121088879-121089098	0.201025	7
chr15:38507016-38507482	chr15:38514459-38514617	0.201709	7
chr7:69992240-69993206	chr7:69993831-69994242	0.202393	7
chr8:91672186-91672954	chr8:91679368-91680272	0.202621	7
chr18:76610512-76611395	chr18:76611882-76612681	0.202621	7
chr8:108669223-108669732	chr8:108672002-108672865	0.202621	7
chr1:193746759-193747362	chr1:193749573-193750162	0.203077	7
chr10:19483330-19484270	chr10:19485418-19485989	0.203077	7
chr11:75294525-75295426	chr11:75297824-75298566	0.20376	7
chr4:82484200-82484839	chr4:82485285-82485891	0.203988	7
chr7:34594055-34594977	chr7:34596497-34597012	0.204216	7
chr7:70674843-70675556	chr7:70676203-70677196	0.204444	7
chr11:75157125-75157453	chr11:75158025-75158728	0.205355	7
chr7:36972237-36973165	chr7:36973285-36973841	0.205583	7
chr9:29957065-29957178	chr9:29957716-29957949	0.205811	7
chr18:64348467-64348839	chr18:64349140-64349809	0.206039	7
chr7:136059923-136060327	chr7:136060626-136060873	0.206494	7
chr9:99987327-99987678	chr9:99994391-99995333	0.206494	7
chr7:70803133-70803848	chr7:70804092-70804709	0.206494	7
chr12:106563935-106564480	chr12:106564717-106565139	0.207178	7
chr8:108030169-108030713	chr8:108031666-108031901	0.207633	7
chr7:37699929-37700296	chr7:37700830-37701325	0.207633	7
chrX:70314758-70315641	chrX:70319062-70319973	0.208316	7
chr1:194117986-194118375	chr1:194118486-194118942	0.208772	7
chr6:15930598-15931131	chr6:15931316-15931894	0.209	7
chr6:15935129-15935474	chr6:15935614-15935766	0.209227	7
chr2:94263683-94263928	chr2:94264329-94264801	0.209455	7
chr13:71951194-71951514	chr13:71951816-71952316	0.210821	7
chr8:50284813-50285501	chr8:50287523-50287957	0.210821	7
chr8:108134678-108134927	chr8:108137801-108138554	0.21196	7
chr2:106158188-106158503	chr2:106161848-106162598	0.212188	7
chr11:45514475-45515024	chr11:45515211-45515736	0.212415	7
chr5:139535651-139535857	chr5:139536423-139536741	0.212643	7
chr12:106223259-106223547	chr12:106226840-106227368	0.212871	7
chr11:44737568-44738491	chr11:44738678-44739246	0.213098	7
chr13:43952719-43952997	chr13:43958633-43959136	0.213781	7
chr1:62742204-62742417	chr1:62742716-62743007	0.214464	7
chr8:114525703-114526424	chr8:114527198-114528126	0.21583	7
chr7:137239438-137240324	chr7:137241428-137242038	0.216057	7
chr8:91564856-91565137	chr8:91566392-91567025	0.216057	7
chr4:148831587-148831934	chr4:148833375-148833570	0.216285	7
chr7:69336229-69336585	chr7:69342052-69342770	0.216512	7
chr8:108731762-108731998	chr8:108732685-108732989	0.21856	7
chr16:6839593-6840050	chr16:6840209-6840904	0.218788	7
chr12:110581541-110581836	chr12:110581982-110582443	0.219015	7
chrX:57864181-57864938	chrX:57867562-57867969	0.219243	7
chrX:52741635-52742193	chrX:52742328-52742800	0.21947	7
chr6:114875868-114876051	chr6:114883260-114883556	0.21947	7
chr8:123039384-123039665	chr8:123040091-123040350	0.219698	7
chr16:8379782-8379978	chr16:8384405-8384749	0.22038	7
chr7:37336794-37336930	chr7:37337068-37337817	0.220607	7
chr3:128239225-128239552	chr3:128239865-128240366	0.220607	7
chr13:73116717-73117598	chr13:73117707-73117918	0.220835	7
chr4:97785589-97786177	chr4:97786281-97787273	0.22129	7
chr9:36938384-36938814	chr9:36940984-36941730	0.221517	7
chr11:18397377-18398017	chr11:18398327-18398983	0.221745	7
chr6:15368582-15369038	chr6:15369230-15370099	0.222427	7
chr7:71586822-71587276	chr7:71587768-71588759	0.222882	7
chr2:95752271-95752765	chr2:95761190-95761541	0.223109	7
chr8:78556574-78557226	chr8:78560822-78561487	0.223336	7
chr6:50821419-50821859	chr6:50821968-50822875	0.224473	7
chr6:98509195-98509812	chr6:98510160-98510988	0.224928	7
chr4:125949745-125949945	chr4:125953262-125953614	0.225383	7
chr19:59974442-59975130	chr19:59980890-59981654	0.22561	7
chr13:73377828-73377959	chr13:73380261-73380533	0.225837	8
chr2:72676520-72677382	chr2:72677562-72678034	0.226065	8
chr8:78420952-78421557	chr8:78421828-78422335	0.226519	8
chr2:57745649-57746139	chr2:57746253-57746990	0.226747	8
chr11:85520964-85521267	chr11:85523696-85524332	0.226747	8
chr13:40703977-40704319	chr13:40704476-40704752	0.226974	8
chr7:125409563-125409670	chr7:125416708-125416975	0.227201	8
chr11:85719382-85720142	chr11:85720299-85721054	0.227201	8
chr4:124360157-124360805	chr4:124368156-124368604	0.227428	8
chr19:56005043-56005326	chr19:56005552-56006275	0.22811	8
chr1:89739198-89739848	chr1:89740456-89740757	0.22811	8
chr16:57886400-57887293	chr16:57888500-57888863	0.22811	8
chr13:7059255-7059485	chr13:7063755-7064105	0.22811	8
chr9:29939460-29939862	chr9:29941426-29941965	0.22811	8
chr6:15285221-15285658	chr6:15285902-15286534	0.228338	8
chr16:63798223-63798728	chr16:63799051-63799620	0.229019	8
chr5:118079627-118080042	chr5:118083942-118084806	0.229019	8
chr13:94680125-94680948	chr13:94681095-94681783	0.229247	8
chr4:148909594-148910112	chr4:148912506-148912752	0.229247	8
chr11:24184061-24184394	chr11:24184504-24184913	0.229247	8
chr4:81743953-81744259	chr4:81744701-81745052	0.229928	8
chr19:44808842-44809083	chr19:44813296-44813873	0.229928	8
chr7:71307561-71308258	chr7:71308974-71309307	0.230155	8
chr1:62742716-62743007	chr1:62743326-62743803	0.23061	8
chr11:22072893-22073862	chr11:22074829-22075789	0.23061	8
chr5:28741011-28741489	chr5:28742200-28742621	0.231064	8
chr3:86376219-86377181	chr3:86377409-86378245	0.231519	8
chr13:82620708-82621213	chr13:82621368-82621890	0.2322	8
chr12:7411810-7412296	chr12:7414436-7414873	0.233109	8
chr19:19534638-19535102	chr19:19535217-19535738	0.233563	8
chr11:45548672-45549212	chr11:45550084-45551082	0.23379	8
chr18:78237759-78238264	chr18:78238365-78238691	0.234244	8
chr4:99382511-99382940	chr4:99383805-99384090	0.234471	8
chr8:27008584-27008919	chr8:27009406-27009970	0.234471	8
chr4:151695903-151696610	chr4:151700710-151701020	0.234698	8
chr8:109121554-109122196	chr8:109123743-109124601	0.236061	8
chr18:69374584-69374880	chr18:69375207-69375801	0.236288	8
chr9:63197513-63197907	chr9:63198077-63198868	0.236515	8
chr1:136577850-136578274	chr1:136583142-136583853	0.236515	8
chr3:143169427-143170190	chr3:143170316-143171230	0.237877	8
chr1:188035991-188036404	chr1:188038705-188039215	0.238331	8
chr14:98675451-98676304	chr14:98683198-98683880	0.238558	8
chr10:19441728-19442150	chr10:19443454-19443771	0.238558	8
chr3:150905396-150905992	chr3:150911297-150911605	0.238785	8
chr18:13818798-13819393	chr18:13820122-13820678	0.238785	8
chr12:53911111-53911537	chr12:53912655-53913096	0.238785	8
chr3:141557179-141557398	chr3:141559954-141560494	0.239012	8
chr18:80818364-80819103	chr18:80819348-80819534	0.240828	8
chr13:94510999-94511939	chr13:94512341-94512752	0.240828	8
chr2:29003384-29003744	chr2:29006354-29007011	0.241281	8
chr8:120449816-120450427	chr8:120454081-120454207	0.241281	8
chr4:33545494-33545811	chr4:33552144-33552842	0.241735	8
chr2:63575105-63576050	chr2:63576423-63577290	0.242189	8
chr13:39339900-39340582	chr13:39344982-39345544	0.242189	8
chr5:139568206-139568320	chr5:139570477-139570853	0.24287	8
chr12:107970019-107970472	chr12:107970597-107971142	0.24287	8
chr12:53407688-53408323	chr12:53408432-53409029	0.24355	8
chr9:52148224-52148737	chr9:52149200-52149959	0.243777	8
chr1:56226330-56226974	chr1:56228920-56229222	0.243777	8
chr5:111415269-111415584	chr5:111415819-111416525	0.244231	8
chr8:8650071-8650340	chr8:8653985-8654264	0.244231	8
chr1:42771637-42772373	chr1:42774908-42775607	0.244457	8
chr9:29578414-29578732	chr9:29578842-29579194	0.244457	8
chr9:90700333-90701208	chr9:90701402-90701863	0.244684	8
chr8:58693167-58693693	chr8:58709659-58710116	0.245365	8
chr16:6348109-6348436	chr16:6348608-6349230	0.245365	8
chr3:66971704-66972372	chr3:66972489-66973381	0.245365	8
chr1:168996456-168996792	chr1:168997127-168997329	0.246725	8
chr13:8728459-8728819	chr13:8729959-8730862	0.246952	8
chr14:98421251-98421878	chr14:98422653-98423333	0.247179	8
chr8:108234609-108235141	chr8:108236484-108237118	0.247406	8
chr3:86469336-86469945	chr3:86474344-86474914	0.247632	8
chr8:91772261-91772638	chr8:91777606-91778149	0.247632	8
chr19:44813296-44813873	chr19:44814664-44814860	0.248086	8
chr19:45244244-45244509	chr19:45248674-45249145	0.248312	8
chrX:113823336-113823472	chrX:113823883-113824620	0.250806	8
chr6:98482829-98483345	chr6:98483611-98484107	0.251712	8
chr7:50046275-50046586	chr7:50046760-50047133	0.251712	8
chr4:13879195-13879726	chr4:13879992-13880469	0.252845	8
chr3:143448367-143448787	chr3:143451566-143452343	0.253072	8
chr7:36742051-36742762	chr7:36746248-36746566	0.253298	8
chr9:63201183-63201798	chr9:63204898-63205397	0.253752	8
chr7:71314297-71314558	chr7:71316783-71317343	0.253978	8
chr7:117864928-117865770	chr7:117868043-117868610	0.254431	8
chr2:147268357-147268754	chr2:147274041-147274530	0.254431	8
chr8:78582267-78582692	chr8:78585968-78586431	0.254884	8
chr9:95080912-95081383	chr9:95085605-95086091	0.255564	8
chr7:36889911-36890220	chr7:36890604-36890997	0.25579	8
chr18:21698192-21698435	chr18:21698777-21699428	0.256017	8
chr2:9098134-9098974	chr2:9104189-9104493	0.256696	8
chr14:97536666-97537280	chr14:97537730-97538152	0.256696	8
chr7:36334181-36334462	chr7:36335249-36335593	0.257376	8
chr1:41407844-41408608	chr1:41410453-41410950	0.257376	8
chr13:72122020-72122141	chr13:72122339-72122661	0.257602	8
chrX:133619322-133620185	chrX:133620304-133620670	0.258281	8
chr1:19111002-19111642	chr1:19111745-19112203	0.261224	8
chr2:7015948-7016578	chr2:7018666-7019130	0.261224	8
chr4:6682015-6682603	chr4:6686157-6686647	0.261903	8
chr8:108889597-108890008	chr8:108890258-108890685	0.261903	8
chr8:78613531-78614077	chr8:78614209-78614545	0.262808	8
chr6:16144543-16145258	chr6:16147530-16148007	0.263487	8
chr9:87727583-87728141	chr9:87728269-87728802	0.263487	8
chr9:90691454-90692421	chr9:90692749-90693642	0.263713	8
chr7:115379558-115380133	chr7:115380803-115381651	0.26394	8
chr18:27825259-27825745	chr18:27826275-27827190	0.265976	8
chr7:37931875-37932077	chr7:37932309-37932988	0.266202	8
chr14:104029992-104030514	chr14:104030644-104031361	0.266654	8
chr16:69277777-69278596	chr16:69283423-69283998	0.266654	8
chr7:71838078-71838640	chr7:71839484-71839953	0.267106	8
chr7:36475619-36476118	chr7:36476744-36477310	0.267106	8
chr4:90643115-90643538	chr4:90643975-90644946	0.267333	8
chr11:111906428-111906747	chr11:111913781-111914287	0.268463	8
chr8:39733242-39733793	chr8:39746276-39747039	0.270046	8
chr8:90352997-90353820	chr8:90353945-90354762	0.27095	8
chr14:12302367-12303129	chr14:12303295-12303503	0.271176	8
chr2:63982175-63982985	chr2:63983135-63983542	0.271628	8
chr1:20131681-20132277	chr1:20132449-20133111	0.272758	8
chr11:25780320-25781246	chr11:25784454-25785101	0.27321	8
chr5:28677635-28678032	chr5:28682315-28682844	0.273436	8
chr3:103028681-103029220	chr3:103036550-103036827	0.273662	8
chr18:80772023-80772156	chr18:80773395-80773517	0.274114	8
chr3:148981675-148982113	chr3:148982569-148982892	0.275017	8
chr18:84213981-84214379	chr18:84215014-84215738	0.275243	8
chr15:92520476-92521259	chr15:92521825-92522456	0.276599	8
chr10:44443296-44443726	chr10:44444461-44444918	0.276824	8
chr14:21130336-21130622	chr14:21130966-21131525	0.276824	8
chr11:55973854-55974692	chr11:55978279-55978517	0.276824	8
chr3:143911816-143912294	chr3:143912520-143913386	0.27705	8
chr2:29396329-29396477	chr2:29398784-29399357	0.277502	8
chr13:73377246-73377714	chr13:73377828-73377959	0.277728	8
chr7:37639649-37640158	chr7:37640466-37640728	0.279083	8
chr12:57312643-57313166	chr12:57316518-57317478	0.279986	8
chr9:27822575-27822868	chr9:27824385-27824591	0.280663	8
chr8:108822844-108823264	chr8:108824326-108824519	0.282017	8
chr13:78871144-78871778	chr13:78871906-78872463	0.282017	8
chr2:106194473-106194982	chr2:106195096-106196032	0.282017	8
chr12:53669043-53669481	chr12:53669667-53669906	0.282694	8
chr4:148732714-148733171	chr4:148736888-148737103	0.283371	8
chr2:105002240-105002655	chr2:105003388-105003967	0.284048	8
chr11:84543317-84543851	chr11:84549398-84549681	0.286529	8
chr18:25422748-25423305	chr18:25423896-25424461	0.286529	8
chr5:106640175-106640859	chr5:106641904-106642709	0.28698	8
chr1:190027610-190028582	chr1:190033730-190034730	0.28946	8
chr12:5275904-5276394	chr12:5276602-5277010	0.290362	8
chr1:41220237-41220690	chr1:41220828-41221421	0.290587	8
chr2:74740580-74740965	chr2:74741368-74741800	0.291489	8
chr8:88835837-88836109	chr8:88846102-88846939	0.292616	8
chr14:28374065-28374605	chr14:28375561-28376177	0.293066	8
chr8:108888607-108889304	chr8:108889597-108890008	0.293742	8
chr18:27966085-27966350	chr18:27968278-27968902	0.294418	8
chr8:78578892-78579379	chr8:78582267-78582692	0.294418	8
chr3:128498712-128499114	chr3:128499489-128499792	0.294869	8
chr11:35558320-35558564	chr11:35562097-35562302	0.295995	8
chr7:115380803-115381651	chr7:115382171-115382824	0.29667	8
chr14:69994852-69995245	chr14:69997604-69997824	0.29667	8
chr1:78216588-78217032	chr1:78217146-78217780	0.298021	8
chr18:81326421-81327116	chr18:81345321-81345716	0.298472	8
chr13:40207598-40208559	chr13:40210320-40210736	0.299372	8
chr8:26351383-26352058	chr8:26352461-26352852	0.299597	8
chr7:71648307-71648810	chr7:71654206-71654543	0.299822	8
chr3:120426425-120426958	chr3:120429229-120429968	0.300948	8
chr14:104649196-104650038	chr14:104650153-104651097	0.301623	8
chr11:98318968-98319526	chr11:98320321-98321048	0.301848	8
chr1:136584045-136584388	chr1:136587904-136588596	0.302298	8
chr11:111873626-111874211	chr11:111876634-111877165	0.302298	8
chr2:64534505-64535189	chr2:64535407-64535829	0.302748	8
chr7:36602884-36603452	chr7:36604134-36604681	0.303198	8
chr6:88311670-88312106	chr6:88313693-88314135	0.303648	8
chr1:176985657-176986197	chr1:176988806-176989027	0.303648	8
chr18:26303533-26304310	chr18:26307782-26307995	0.303648	8
chr18:52976110-52976702	chr18:52979392-52979785	0.304098	8
chr3:144088667-144089273	chr3:144089411-144090145	0.304322	8
chr18:53479936-53480468	chr18:53480877-53481249	0.305897	8
chr12:117943520-117944146	chr12:117950859-117951308	0.306122	8
chr1:77437687-77438601	chr1:77440407-77440884	0.306122	8
chr8:23168733-23169048	chr8:23171022-23171667	0.309494	8
chr11:18408255-18408737	chr11:18408864-18409413	0.309718	8
chr5:51513574-51513941	chr5:51514058-51514397	0.311291	8
chr7:71746184-71746451	chr7:71746567-71747204	0.311965	8
chr2:105611129-105611403	chr2:105612048-105612534	0.312864	8
chr18:69069799-69070354	chr18:69070594-69070991	0.313313	8
chr1:187653984-187654387	chr1:187654891-187655615	0.313538	8
chr3:128943968-128944478	chr3:128944675-128945218	0.313762	8
chr11:96745253-96745882	chr11:96746546-96747419	0.314212	8
chr18:68976293-68976891	chr18:68979746-68980510	0.314212	8
chr14:85539612-85540136	chr14:85540974-85541367	0.314436	8
chr18:14101179-14101952	chr18:14110207-14110951	0.314661	8
chr11:98283300-98284097	chr11:98284226-98284770	0.315334	8
chr1:194041721-194042306	chr1:194042435-194042644	0.315783	8
chr15:41013989-41014484	chr15:41014615-41015340	0.316008	8
chr11:84775091-84775758	chr11:84775917-84776160	0.316906	8
chr8:87691712-87692212	chr8:87694586-87695039	0.31713	8
chr1:18976861-18977280	chr1:18977546-18978154	0.317355	8
chr7:35955608-35956076	chr7:35957153-35957414	0.317579	8
chr14:22539230-22540173	chr14:22545113-22545921	0.318028	8
chr13:8402464-8402864	chr13:8405665-8405999	0.318701	8
chr4:13451416-13452147	chr4:13452250-13452897	0.319375	8
chr13:39812954-39813379	chr13:39823433-39824218	0.319599	8
chr2:100857089-100857535	chr2:100863008-100863236	0.320048	8
chr6:98692695-98693062	chr6:98693215-98694073	0.320496	8
chr8:80145612-80146241	chr8:80147216-80147715	0.320721	8
chr12:89349594-89349979	chr12:89352631-89352975	0.320945	8
chr7:115888544-115889150	chr7:115889937-115890198	0.321842	8
chr7:124304602-124304888	chr7:124305077-124305367	0.321842	8
chr12:53767231-53767862	chr12:53768038-53768517	0.321842	8
chr2:72861711-72862032	chr2:72864263-72864816	0.32274	8
chr2:109545412-109545899	chr2:109546582-109546756	0.322964	8
chr7:136484812-136485532	chr7:136486112-136486390	0.323188	8
chr17:4174989-4175426	chr17:4177214-4177896	0.323188	8
chr7:69943212-69943487	chr7:69949691-69950587	0.323637	9
chr18:78259650-78260434	chr18:78267352-78268290	0.324085	9
chr7:70229179-70229854	chr7:70243614-70244301	0.324085	9
chr2:106476327-106476775	chr2:106477894-106478343	0.324309	9
chr12:53537504-53538378	chr12:53538570-53538917	0.324309	9
chr3:17325892-17326217	chr3:17326345-17326788	0.325654	9
chr6:52319132-52319458	chr6:52319983-52320222	0.325878	9
chr3:128121622-128122432	chr3:128124396-128124826	0.326999	9
chr19:44734435-44734905	chr19:44741252-44741818	0.327671	9
chr13:72122339-72122661	chr13:72130624-72130971	0.327671	9
chr6:51043776-51044538	chr6:51045026-51045525	0.327895	9
chr8:12091422-12091578	chr8:12096415-12096838	0.328568	9
chr2:46646373-46646740	chr2:46647116-46647827	0.329688	9
chr2:105612048-105612534	chr2:105613362-105613769	0.330808	9
chr3:34321069-34321434	chr3:34322592-34323020	0.330808	9
chr4:13843529-13844316	chr4:13844461-13844804	0.331255	9
chr14:104680150-104681104	chr14:104681601-104682177	0.331479	9
chr7:37023989-37024137	chr7:37024485-37025011	0.333047	9
chr4:124575808-124576103	chr4:124581302-124581702	0.333271	9
chr12:88859635-88860339	chr12:88860443-88860612	0.333494	9
chr11:39228261-39228904	chr11:39242402-39242899	0.333494	9
chr5:112110495-112111104	chr5:112113766-112114342	0.333718	9
chr8:26811714-26812158	chr8:26817045-26817252	0.334166	9
chr8:109033991-109034919	chr8:109035040-109035742	0.334837	9
chr7:136431122-136431604	chr7:136431733-136432260	0.335061	9
chr18:63951946-63952195	chr18:63952581-63953339	0.336851	9
chr14:22233138-22233842	chr14:22234803-22235757	0.337299	9
chr11:25262781-25263444	chr11:25270163-25270818	0.337299	9
chr8:87741178-87741509	chr8:87741890-87742407	0.337522	9
chr5:132939365-132939733	chr5:132944444-132944759	0.339535	9
chr8:5998478-5998859	chr8:6002620-6003058	0.340206	9
chr14:122883077-122883466	chr14:122883626-122884344	0.341101	9
chr13:39271722-39272156	chr13:39272315-39272763	0.341101	9
chr5:147225169-147226071	chr5:147226175-147226470	0.341101	9
chr5:147135807-147136434	chr5:147155097-147156023	0.341324	9
chr18:76670212-76670485	chr18:76671319-76671696	0.341548	9
chr10:9142486-9142691	chr10:9142847-9143259	0.341548	9
chr19:17093902-17094421	chr19:17094907-17095624	0.342218	9
chr1:187779646-187780118	chr1:187781937-187782432	0.342218	9
chr1:18447047-18447511	chr1:18458260-18458613	0.344006	9
chr14:122874343-122874954	chr14:122875322-122875813	0.345347	9
chr17:59979455-59980055	chr17:59986772-59987375	0.345347	9
chr8:108355098-108355609	chr8:108361180-108361694	0.34557	9
chr1:137133638-137134528	chr1:137141697-137142153	0.34624	9
chr17:51669201-51669756	chr17:51672557-51673432	0.34758	9
chr11:98284226-98284770	chr11:98285425-98285973	0.348027	9
chr7:137211864-137212575	chr7:137212941-137213115	0.34892	9
chr3:128636369-128636548	chr3:128636674-128636878	0.349143	9
chr16:8198521-8199330	chr16:8204593-8205279	0.349143	9
chr7:36966852-36967344	chr7:36968332-36969245	0.349143	9
chr2:181787810-181788079	chr2:181788182-181788394	0.349366	9
chr13:7549383-7549830	chr13:7559794-7559943	0.349813	9
chr3:149291805-149292229	chr3:149292467-149293037	0.351375	9
chr18:64097030-64097494	chr18:64104759-64105338	0.352267	9
chr9:29147841-29148403	chr9:29150473-29150744	0.352714	9
chr13:72352518-72353219	chr13:72353579-72353862	0.355613	9
chr7:109161523-109162275	chr7:109165845-109166448	0.355836	9
chr14:22240523-22241523	chr14:22241720-22242516	0.356059	9
chr14:71215916-71216201	chr14:71229077-71229459	0.356951	9
chr18:28719954-28720324	chr18:28724495-28725478	0.357397	9
chr18:21940088-21940793	chr18:21945824-21946811	0.358288	9
chr5:111957956-111958493	chr5:111967842-111968444	0.358957	9
chr14:22930500-22931036	chr14:22931310-22932000	0.360071	9
chr8:114735008-114735190	chr8:114735436-114735833	0.36163	9
chr11:37224722-37224902	chr11:37225095-37225556	0.362076	9
chr14:86489069-86489990	chr14:86490160-86490664	0.362521	9
chr3:129070201-129070932	chr3:129071043-129071473	0.363412	9
chr7:37692078-37692860	chr7:37693310-37693823	0.363634	9
chr4:6835224-6835604	chr4:6835781-6836494	0.36408	9
chr14:22406212-22406657	chr14:22407577-22408134	0.36497	9
chr9:29766420-29766819	chr9:29767114-29767428	0.36586	9
chr1:185851273-185851872	chr1:185860907-185861694	0.366306	9
chr4:23906049-23906640	chr4:23912430-23913101	0.367641	9
chr4:148874190-148874553	chr4:148876250-148876726	0.367641	9
chr8:88877183-88877440	chr8:88877616-88878290	0.368308	9
chr3:35077292-35077835	chr3:35078436-35078881	0.36853	9
chr8:114650735-114651590	chr8:114657963-114658824	0.368753	9
chr14:24845627-24846006	chr14:24846161-24846636	0.368975	9
chr6:16581627-16582055	chr6:16582193-16582573	0.370977	9
chr9:101458846-101459209	chr9:101459374-101460065	0.371866	9
chr3:129150499-129150884	chr3:129151264-129151959	0.372311	9
chrX:69798107-69798517	chrX:69801531-69802322	0.372311	9
chr3:17329163-17329999	chr3:17330522-17331282	0.372533	9
chr7:36281548-36281826	chr7:36286049-36286521	0.372533	9
chr12:39096873-39097532	chr12:39101549-39102130	0.372755	9
chr17:90621781-90622060	chr17:90622778-90623040	0.3732	9
chr16:7163782-7164700	chr16:7164973-7165205	0.373644	9
chr2:64852638-64852920	chr2:64853021-64853592	0.373866	9
chr9:28355121-28355295	chr9:28358198-28358613	0.374311	9
chr11:44793630-44794009	chr11:44794215-44795164	0.375199	9
chr7:71383390-71384258	chr7:71384965-71385200	0.375422	9
chr5:50420870-50421681	chr5:50424002-50424728	0.376088	9
chr16:54174214-54174577	chr16:54183782-54184117	0.376754	9
chr11:114512697-114512957	chr11:114520904-114521070	0.376976	9
chr12:53637868-53638273	chr12:53638520-53639447	0.377643	9
chr2:179368731-179368963	chr2:179370950-179371145	0.378753	9
chr12:99123800-99124242	chr12:99130122-99130594	0.379419	9
chr11:37107200-37108172	chr11:37110954-37111536	0.379863	9
chr16:7447624-7447884	chr16:7448112-7448444	0.380084	9
chr9:87524928-87525825	chr9:87529674-87530211	0.380972	9
chr16:8078771-8079396	chr16:8081469-8081761	0.380972	9
chr12:104591025-104591446	chr12:104593256-104593890	0.38186	9
chr8:107864845-107865607	chr8:107865782-107866585	0.382525	9
chr5:29487639-29487923	chr5:29496961-29497577	0.383191	9
chr8:28738740-28739097	chr8:28739216-28739676	0.383413	9
chr3:30502481-30503092	chr3:30503729-30504551	0.383413	9
chr7:36417595-36417918	chr7:36418236-36418864	0.3843	9
chr5:29468248-29468481	chr5:29471297-29471457	0.386738	9
chr10:68164253-68164971	chr10:68165076-68166058	0.38696	9
chr8:114907939-114908501	chr8:114911228-114911792	0.387182	9
chr16:76306977-76307320	chr16:76318137-76318947	0.388954	9
chr17:61033526-61034318	chr17:61055649-61055900	0.389619	9
chr6:16677020-16677490	chr6:16677708-16678375	0.389619	9
chr4:82272099-82272406	chr4:82272520-82272826	0.390062	9
chr7:71384965-71385200	chr7:71385412-71385734	0.390283	9
chr11:112117073-112117886	chr11:112121368-112122150	0.390505	9
chr1:57120440-57120832	chr1:57120937-57121284	0.390948	9
chr17:51747875-51748597	chr17:51748808-51749414	0.391391	9
chrX:113995791-113995973	chrX:114003320-114003625	0.391612	9
chr6:53398570-53399310	chr6:53399561-53400063	0.391834	9
chr1:186835430-186836152	chr1:186836579-186836960	0.392055	9
chr8:89271531-89272505	chr8:89279660-89280091	0.392719	9
chr17:72425615-72426002	chr17:72429329-72430132	0.393605	9
chr1:143047638-143048207	chr1:143051051-143051379	0.393605	9
chr10:47210008-47210551	chr10:47246774-47247336	0.395596	9
chr12:107680297-107680655	chr12:107684999-107685407	0.395818	9
chr13:94574591-94575138	chr13:94575638-94576418	0.398029	9
chr16:69681047-69681492	chr16:69687851-69688499	0.40024	9
chr16:6929484-6929964	chr16:6934174-6934976	0.401787	9
chr2:63989438-63989811	chr2:63990355-63991330	0.404217	9
chr13:15465002-15465213	chr13:15465528-15466337	0.405763	9
chr18:26925468-26926467	chr18:26926661-26927296	0.406205	9
chr13:7133465-7133752	chr13:7142295-7142648	0.40775	9
chr16:74111105-74111540	chr16:74112755-74113431	0.408632	9
chr13:72958750-72959173	chr13:72959316-72959446	0.409074	9
chr7:70272675-70273123	chr7:70274232-70274896	0.409294	9
chr11:45515211-45515736	chr11:45520284-45520837	0.409515	9
chrX:122223197-122223489	chrX:122268685-122269259	0.409515	9
chr5:101590568-101591190	chr5:101591294-101592049	0.4115	9
chr7:36340530-36341069	chr7:36341219-36341665	0.4115	9
chrX:12085417-12085848	chrX:12086006-12086804	0.41172	9
chr7:36890604-36890997	chr7:36892755-36893331	0.412161	9
chr19:14501378-14501849	chr19:14502181-14502798	0.412382	9
chr12:106081510-106081916	chr12:106082189-106082409	0.413484	9
chr7:68525606-68525965	chr7:68531055-68531376	0.413925	9
chr4:84551265-84551646	chr4:84551799-84552321	0.414366	9
chr11:98504688-98505387	chr11:98510092-98510489	0.414586	9
chr2:63554173-63554772	chr2:63556886-63557589	0.415247	9
chr9:63415537-63415949	chr9:63417081-63417413	0.415467	9
chr4:54327889-54328723	chr4:54328849-54329477	0.416789	9
chr4:9560718-9561207	chr4:9575243-9575737	0.419211	9
chr5:114478331-114478610	chr5:114482622-114482959	0.419211	9
chr2:34446447-34447182	chr2:34447300-34447746	0.419211	9
chr7:70340430-70341222	chr7:70341678-70342485	0.419872	9
chr12:56508356-56509324	chr12:56509498-56510031	0.420532	9
chr7:36746248-36746566	chr7:36747184-36747578	0.422072	9
chr7:36136766-36137221	chr7:36137845-36137991	0.422292	9
chr7:36418236-36418864	chr7:36420607-36421083	0.422292	9
chr13:72558083-72558890	chr13:72572038-72572174	0.422732	9
chr18:27944609-27945007	chr18:27945239-27946100	0.423832	9
chr18:56016232-56016823	chr18:56018878-56019745	0.424052	9
chr4:154460123-154460281	chr4:154462063-154462292	0.424492	9
chr10:47845523-47846062	chr10:47857882-47858423	0.426031	9
chr16:8192585-8193102	chr16:8194864-8195661	0.42625	9
chr14:71603579-71603872	chr14:71606277-71606721	0.42713	9
chr12:86383893-86384100	chr12:86387959-86388229	0.428228	9
chr1:40908617-40909313	chr1:40917693-40918329	0.428668	9
chr1:193779612-193779956	chr1:193780066-193780646	0.428887	9
chr14:22095473-22095795	chr14:22096005-22096466	0.429766	9
chr17:59420950-59421847	chr17:59421961-59422395	0.430425	9
chr2:148023231-148023816	chr2:148024079-148024639	0.433059	9
chr14:67361036-67362003	chr14:67362171-67362590	0.433937	9
chr2:31874480-31874810	chr2:31878451-31878900	0.434156	9
chr4:151720382-151721130	chr4:151724098-151724492	0.43613	9
chr8:108734491-108734761	chr8:108736386-108736989	0.43635	9
chr15:68967610-68968300	chr15:68973534-68974003	0.437665	9
chr19:45482056-45482466	chr19:45484184-45484889	0.437665	9
chr13:38896777-38897519	chr13:38906209-38906630	0.440953	9
chr1:138499266-138499724	chr1:138500065-138500965	0.441391	9
chr1:188167061-188167804	chr1:188170977-188171445	0.442048	9
chr10:16156668-16157259	chr10:16171031-16171587	0.442048	9
chr2:8064827-8065299	chr2:8067763-8068445	0.442267	9
chr2:159307027-159307400	chr2:159309484-159310321	0.443143	9
chr18:26676817-26677237	chr18:26680232-26680933	0.443362	9
chr9:63574306-63574560	chr9:63575531-63576262	0.443799	9
chr11:120292098-120292282	chr11:120294810-120295041	0.444018	9
chr1:136715044-136715564	chr1:136717107-136718045	0.444237	9
chr13:8612271-8612728	chr13:8612881-8613018	0.444894	9
chr12:106611041-106611406	chr12:106613445-106614197	0.445988	9
chr18:79050776-79050999	chr18:79051163-79051400	0.447082	9
chr8:89386979-89387202	chr8:89387422-89388141	0.449269	9
chr7:78698784-78699155	chr7:78703910-78704186	0.449488	9
chr11:45508516-45508846	chr11:45514475-45515024	0.449706	9
chr11:36475769-36476291	chr11:36476571-36477261	0.451018	9
chr8:49273694-49274467	chr8:49275358-49275936	0.451673	9
chr16:62653467-62654248	chr16:62657603-62658092	0.451892	9
chrX:77662592-77662776	chrX:77662886-77662988	0.453858	9
chr11:84775917-84776160	chr11:84780049-84780375	0.455168	9
chr14:22649297-22650115	chr14:22650257-22650729	0.455823	9
chr14:67400416-67401144	chr14:67402722-67403592	0.456478	9
chr18:21572939-21573396	chr18:21573519-21574028	0.457133	9
chr1:56887848-56888563	chr1:56888899-56889841	0.457133	9
chr3:25597159-25597990	chr3:25598122-25598422	0.457787	9
chr7:136057779-136058064	chr7:136058667-136059642	0.458005	9
chr8:89858821-89859746	chr8:89859899-89860050	0.458442	9
chr9:87452346-87453112	chr9:87453213-87454006	0.459096	9
chr3:86557835-86558472	chr3:86559028-86559281	0.461277	9
chr18:81351383-81351974	chr18:81363416-81363707	0.463021	9
chr7:70283091-70283671	chr7:70283774-70284534	0.463892	10
chr7:69099744-69100064	chr7:69126798-69127254	0.465635	10
chr3:150152932-150153468	chr3:150158514-150158660	0.466288	10
chr11:88528887-88529328	chr11:88532155-88532462	0.466724	10
chr11:18590533-18590966	chr11:18593897-18594383	0.4689	10
chr14:23351130-23351824	chr14:23352373-23353324	0.471076	10
chr4:27728536-27729260	chr4:27734711-27735207	0.47151	10
chr18:54532684-54533277	chr18:54533407-54533868	0.471728	10
chr6:30169155-30169541	chr6:30169647-30169778	0.472598	10
chr7:131622713-131623506	chr7:131627604-131628355	0.473032	10
chr11:112506600-112507292	chr11:112512548-112512978	0.473902	10
chr7:36704149-36704389	chr7:36704691-36705639	0.47716	10
chr3:29744021-29744877	chr3:29751491-29752039	0.47716	10
chr3:128520547-128521431	chr3:128525082-128525721	0.477595	10
chr7:36629437-36630339	chr7:36636848-36637094	0.482152	10
chr10:28155528-28155899	chr10:28156087-28156600	0.483236	10
chr4:151355679-151356238	chr4:151359805-151360114	0.484753	10
chr7:36971648-36971830	chr7:36972237-36973165	0.487137	10
chr13:39969157-39969576	chr13:39972989-39973202	0.489086	10
chr14:122820474-122821341	chr14:122836525-122836973	0.489519	10
chr8:92562708-92563146	chr8:92569518-92570342	0.490168	10
chr9:69832179-69832685	chr9:69833484-69834025	0.49125	10
chr8:5790900-5791534	chr8:5800261-5801025	0.492332	10
chr18:54580567-54581274	chr18:54585982-54586934	0.493413	10
chr14:122882082-122882961	chr14:122883077-122883466	0.493413	10
chr18:13758610-13759177	chr18:13759437-13760130	0.493845	10
chr3:18796801-18797117	chr3:18802258-18802710	0.494062	10
chr4:139807331-139808012	chr4:139809316-139809983	0.495359	10
chr16:93276060-93276895	chr16:93283306-93283689	0.497519	10
chr4:124537279-124537649	chr4:124542890-124543198	0.499463	10
chr14:9811313-9812088	chr14:9812309-9812595	0.499679	10
chr12:107216164-107216345	chr12:107219484-107219762	0.500974	10
chr3:30245667-30246395	chr3:30246496-30247077	0.503563	10
chr5:85621128-85621893	chr5:85623790-85624095	0.504857	10
chr8:108767401-108767789	chr8:108775234-108775581	0.504857	10
chr8:26622171-26622463	chr8:26622594-26622979	0.506581	10
chr8:26562800-26563074	chr8:26568336-26569099	0.509381	10
chr1:155636420-155637041	chr1:155644462-155644722	0.509812	10
chr19:14368487-14369175	chr19:14369328-14369737	0.514115	10
chr12:116752852-116753433	chr12:116770791-116771029	0.514975	10
chr7:68559694-68560349	chr7:68567722-68568388	0.522063	10
chr1:93975914-93976089	chr1:93978197-93978392	0.522063	10
chr16:7309145-7309718	chr16:7310869-7311243	0.523136	10
chr1:42242581-42243247	chr1:42243384-42244260	0.524208	10
chr18:84256558-84257028	chr18:84263104-84263833	0.526566	10
chr3:119523189-119523623	chr3:119524486-119525416	0.527423	10
chr1:42351667-42352252	chr1:42352413-42353000	0.528708	10
chr2:62307330-62307965	chr2:62310767-62311297	0.529351	10
chr8:26304808-26305340	chr8:26305455-26305662	0.532775	10
chr4:124277334-124278144	chr4:124278724-124279317	0.534272	10
chr14:97383969-97384726	chr14:97389215-97389762	0.535983	10
chr7:78555693-78556007	chr7:78557055-78557187	0.537692	10
chr11:37104439-37105168	chr11:37107200-37108172	0.53876	10
chr14:17109897-17110279	chr14:17110385-17111061	0.538973	10
chr12:88784792-88784942	chr12:88791490-88791716	0.538973	10
chr1:42605052-42605431	chr1:42608223-42608534	0.539187	10
chr13:39915134-39916104	chr13:39922206-39923059	0.539614	10
chr7:37566288-37566579	chr7:37566730-37567258	0.541321	10
chr15:70801052-70801492	chr15:70805096-70805631	0.542388	10
chr15:92570719-92570821	chr15:92571003-92571936	0.542602	10
chr6:98630262-98631056	chr6:98631170-98631387	0.544094	10
chr11:36369203-36369927	chr11:36370042-36370525	0.544947	10
chr13:79835670-79836199	chr13:79840762-79841165	0.54516	10
chr19:46908940-46909224	chr19:46909336-46909894	0.54793	10
chr7:70377120-70377696	chr7:70380573-70380867	0.549421	10
chr14:97470412-97470961	chr14:97477366-97477938	0.549421	10
chr9:63406654-63407367	chr9:63415537-63415949	0.550059	10
chr7:124270723-124270956	chr7:124272920-124273318	0.550272	10
chr18:27958136-27958916	chr18:27966085-27966350	0.555164	10
chr2:96138514-96138857	chr2:96141416-96141732	0.555589	10
chr19:55662638-55663090	chr19:55668983-55669572	0.555801	10
chr13:6044809-6044954	chr13:6054850-6055081	0.560472	10
chr19:14505053-14505790	chr19:14506924-14507826	0.561957	10
chr16:6229590-6229751	chr16:6239197-6239575	0.562381	10
chr8:92051547-92051712	chr8:92057747-92058737	0.564077	10
chr4:65965718-65966015	chr4:65969112-65969934	0.565349	10
chr13:73336726-73336961	chr13:73341444-73341781	0.56556	10
chr7:37170592-37170782	chr7:37171524-37172119	0.56556	10
chr16:72152824-72153341	chr16:72164139-72164449	0.567467	10
chr16:97098651-97098865	chr16:97128728-97129054	0.567678	10
chr3:52105377-52105608	chr3:52105879-52106262	0.568525	10
chr17:52176578-52176902	chr17:52177216-52178175	0.570218	10
chr13:8519177-8519499	chr13:8525525-8526440	0.573601	10
chr4:69078090-69078248	chr4:69084223-69084597	0.574023	10
chr7:37440293-37440610	chr7:37441019-37441351	0.575924	10
chr2:72746194-72746708	chr2:72746810-72747087	0.582042	10
chr9:69113424-69113915	chr9:69114240-69114923	0.582253	10
chr9:33681249-33682073	chr9:33686009-33686379	0.58436	10
chr18:29450476-29451412	chr18:29454830-29455093	0.58457	10
chr1:188679684-188680155	chr1:188683493-188684296	0.585202	10
chr7:70003478-70004185	chr7:70029085-70029711	0.591722	10
chr17:63075084-63075993	chr17:63076146-63077105	0.595501	10
chr7:36063780-36064296	chr7:36064903-36065424	0.596341	10
chr14:122372150-122372421	chr14:122373505-122374158	0.601162	10
chr6:16810393-16810983	chr6:16826685-16827120	0.602	10
chr8:17782359-17782466	chr8:17782568-17782920	0.603256	10
chr1:118930795-118931225	chr1:118934441-118934852	0.604093	10
chr11:36430424-36430680	chr11:36430863-36431140	0.60493	10
chr9:29124087-29124650	chr9:29128604-29129159	0.60493	10
chr11:19618194-19618974	chr11:19619167-19619786	0.606603	10
chr7:125189153-125189639	chr7:125196279-125196609	0.607857	10
chrX:64549951-64550549	chrX:64566559-64566778	0.610573	10
chr15:83997793-83998445	chr15:84004367-84004669	0.611199	10
chrX:45329091-45329798	chrX:45353287-45353656	0.613077	10
chr4:149038490-149038977	chr4:149039088-149039405	0.618288	10
chr18:28161447-28161713	chr18:28161832-28162526	0.62889	10
chr11:39656566-39657042	chr11:39663729-39664194	0.630342	10
chrX:113465231-113466203	chrX:113478976-113479694	0.631793	10
chr1:86884191-86884838	chr1:86885677-86886224	0.633244	10
chr2:95142175-95142507	chr2:95163825-95163971	0.638418	10
chr1:188207161-188207655	chr1:188209571-188209911	0.639866	10
chr2:9078318-9078615	chr2:9095044-9095388	0.640072	10
chr11:22173986-22174837	chr11:22186586-22187345	0.641105	10
chr12:97961590-97962124	chr12:97967207-97967741	0.642758	10
chr19:56104994-56105902	chr19:56110220-56111046	0.642964	10
chr8:10712212-10712525	chr8:10713739-10713988	0.643171	10
chr8:128180239-128180870	chr8:128181515-128181823	0.645853	10
chr13:44645565-44645926	chr13:44647830-44648120	0.64709	10
chr11:39558129-39558656	chr11:39570414-39571352	0.648533	10
chr13:40480795-40481054	chr13:40483427-40483718	0.649975	10
chr7:71380424-71380779	chr7:71380999-71381440	0.650387	10
chr2:28751039-28751898	chr2:28752019-28752157	0.650387	10
[truncated: 86 more rows]

## Sheet: AO CNE-CNE pairs, opp. trends
# Mammalian conserved CNE-CNE pairs in the human genome
CNE_1	CNE_2	nRDD group	Direction
chr13:104303595-104304214	chr13:104308483-104308997	1	H1-3_M8-10
chr13:71566249-71566877	chr13:71568309-71568760	1	H1-3_M8-10
chr13:73001844-73002717	chr13:73005988-73006909	1	H1-3_M8-10
chr1:38941093-38941334	chr1:38941768-38942597	1	H1-3_M8-10
chr15:67796020-67796271	chr15:67796697-67797126	1	H1-3_M8-10
chr15:98772198-98772483	chr15:98774392-98774706	1	H1-3_M8-10
chr16:26875436-26875923	chr16:26878526-26878705	1	H1-3_M8-10
chr1:88580836-88581623	chr1:88583177-88583538	1	H1-3_M8-10
chr19:31890854-31891074	chr19:31894060-31894969	1	H1-3_M8-10
chr1:96473692-96474426	chr1:96475467-96475974	1	H1-3_M8-10
chr2:29982631-29983026	chr2:29984683-29985390	1	H1-3_M8-10
chr3:17418274-17418607	chr3:17422121-17422554	1	H1-3_M8-10
chr3:176494376-176494851	chr3:176500198-176500428	1	H1-3_M8-10
chr5:91726356-91726736	chr5:91737245-91737470	1	H1-3_M8-10
chr7:114984681-114985168	chr7:114986514-114987156	1	H1-3_M8-10
chr10:2735507-2735823	chr10:2740666-2740960	2	H1-3_M8-10
chr10:9940845-9941402	chr10:9942723-9943164	2	H1-3_M8-10
chr1:163919396-163919565	chr1:163919735-163919986	2	H1-3_M8-10
chr1:216103551-216104270	chr1:216105519-216105942	2	H1-3_M8-10
chr1:38595003-38595251	chr1:38599402-38599662	2	H1-3_M8-10
chr1:7016490-7016845	chr1:7018538-7019203	2	H1-3_M8-10
chr18:23084041-23084625	chr18:23090105-23090827	2	H1-3_M8-10
chr19:32655943-32656203	chr19:32656858-32657170	2	H1-3_M8-10
chr2:177029738-177030269	chr2:177030406-177030729	2	H1-3_M8-10
chr2:67386942-67387299	chr2:67392101-67392611	2	H1-3_M8-10
chr4:145205278-145205622	chr4:145206914-145207583	2	H1-3_M8-10
chr4:172956650-172957054	chr4:172968348-172968823	2	H1-3_M8-10
chr6:9841598-9842433	chr6:9843520-9843878	2	H1-3_M8-10
chr8:128652465-128652755	chr8:128655471-128655938	2	H1-3_M8-10
chr10:10915001-10915494	chr10:10917056-10917524	3	H1-3_M8-10
chr10:76017473-76017753	chr10:76018043-76018434	3	H1-3_M8-10
chr11:133373324-133373533	chr11:133374567-133374870	3	H1-3_M8-10
chr11:30832873-30833323	chr11:30834043-30834374	3	H1-3_M8-10
chr1:199747832-199748147	chr1:199752975-199753826	3	H1-3_M8-10
chr1:200283826-200284635	chr1:200285356-200285874	3	H1-3_M8-10
chr1:216720924-216721354	chr1:216723257-216723991	3	H1-3_M8-10
chr1:216853997-216854491	chr1:216856173-216856566	3	H1-3_M8-10
chr14:37744922-37745352	chr14:37747894-37748740	3	H1-3_M8-10
chr15:60217015-60217464	chr15:60217852-60218143	3	H1-3_M8-10
chr15:95243311-95243763	chr15:95244498-95245066	3	H1-3_M8-10
chr18:37134773-37135262	chr18:37135695-37136603	3	H1-3_M8-10
chr19:32118910-32119387	chr19:32120228-32120845	3	H1-3_M8-10
chr22:27210226-27210794	chr22:27212469-27213006	3	H1-3_M8-10
chr2:236812606-236813390	chr2:236813686-236813995	3	H1-3_M8-10
chr4:147574124-147574646	chr4:147574967-147575366	3	H1-3_M8-10
chr4:96373333-96373746	chr4:96375660-96375793	3	H1-3_M8-10
chr5:151709186-151709660	chr5:151712396-151712664	3	H1-3_M8-10
chr5:163863392-163863528	chr5:163867242-163867689	3	H1-3_M8-10
chr6:10113194-10113441	chr6:10114599-10114888	3	H1-3_M8-10
chr6:50689757-50690366	chr6:50690473-50690894	3	H1-3_M8-10
chr6:9388619-9389026	chr6:9398414-9399072	3	H1-3_M8-10
chr7:1295459-1295560	chr7:1297252-1297610	3	H1-3_M8-10
chr8:31560810-31561134	chr8:31562986-31563264	3	H1-3_M8-10
chr9:133862088-133862414	chr9:133864465-133864922	3	H1-3_M8-10
chr12:130753899-130754388	chr12:130765501-130765803	8	H8-10_M1-3
chr1:215855108-215855957	chr1:215857560-215857879	8	H8-10_M1-3
chr13:112037542-112037873	chr13:112062864-112063521	8	H8-10_M1-3
chr16:50996333-50996621	chr16:51006056-51006579	8	H8-10_M1-3
chr16:54139806-54140169	chr16:54143695-54144507	8	H8-10_M1-3
chr16:85533872-85534133	chr16:85537006-85537628	8	H8-10_M1-3
chr17:35416817-35416919	chr17:35417903-35418363	8	H8-10_M1-3
chr17:46230590-46231545	chr17:46233296-46234031	8	H8-10_M1-3
chr22:29400568-29401232	chr22:29407256-29408182	8	H8-10_M1-3
chr3:6844300-6844438	chr3:6845463-6845824	8	H8-10_M1-3
chr4:147364789-147365282	chr4:147374352-147375129	8	H8-10_M1-3
chr6:164410378-164410627	chr6:164420526-164420821	8	H8-10_M1-3
chr9:16278382-16278753	chr9:16280884-16281338	8	H8-10_M1-3
chr10:77732256-77732571	chr10:77736663-77737162	9	H8-10_M1-3
chr10:80039777-80040040	chr10:80044196-80044501	9	H8-10_M1-3
chr1:245452658-245452868	chr1:245456273-245456463	9	H8-10_M1-3
chr14:29654517-29654941	chr14:29658475-29659071	9	H8-10_M1-3
chr2:59774237-59774841	chr2:59779463-59779890	9	H8-10_M1-3
chr4:67493683-67494225	chr4:67502026-67502734	9	H8-10_M1-3
chr5:2273376-2273693	chr5:2278517-2278644	9	H8-10_M1-3
chr5:3050888-3051022	chr5:3057045-3057298	9	H8-10_M1-3
chr6:41424574-41424803	chr6:41428043-41428271	9	H8-10_M1-3
chr7:157672481-157672919	chr7:157698120-157698371	9	H8-10_M1-3
chr9:135344676-135344909	chr9:135350211-135350385	9	H8-10_M1-3
chr11:42735044-42735421	chr11:42742742-42742994	10	H8-10_M1-3
chr1:169911578-169912335	chr1:169914911-169915104	10	H8-10_M1-3
chr1:217608678-217608863	chr1:217618814-217619117	10	H8-10_M1-3
chr13:95516661-95517118	chr13:95530946-95531611	10	H8-10_M1-3
chr14:77051162-77051381	chr14:77065730-77066224	10	H8-10_M1-3
chr16:7047394-7047864	chr16:7059496-7060226	10	H8-10_M1-3
chr16:79950490-79950847	chr16:79962573-79962894	10	H8-10_M1-3
chr16:8166940-8167276	chr16:8177139-8177371	10	H8-10_M1-3
chr1:7427081-7427484	chr1:7430245-7430552	10	H8-10_M1-3
chr18:35517249-35517967	chr18:35524624-35524815	10	H8-10_M1-3
chr18:76288793-76288955	chr18:76305700-76305882	10	H8-10_M1-3
chr1:91643799-91644319	chr1:91662203-91663197	10	H8-10_M1-3
chr20:39528342-39528658	chr20:39542173-39542619	10	H8-10_M1-3
chr3:95886089-95886621	chr3:95911733-95912311	10	H8-10_M1-3
chr5:103935708-103935811	chr5:103941972-103942364	10	H8-10_M1-3
chr5:1701622-1702086	chr5:1721234-1721493	10	H8-10_M1-3
chr5:3922653-3922936	chr5:3945818-3946059	10	H8-10_M1-3
chr8:37093535-37094024	chr8:37100472-37101012	10	H8-10_M1-3
